# Supplementary material for: 4,6-Dichloro-5-(2-meth­oxy­phen­oxy)-2,2′-bipyrimidine
Source: Acta Crystallogr Sect E Struct Rep Online. 2011 May 7;67(Pt 6):o1334. doi: 10.1107/S160053681101419X (PMC3120620; doi:10.1107/S160053681101419X)
Supplement: Supplementary file 1 [file e-67-o1334-sup1.cif]

##############################################################################
#                                                                            #
# This CIF contains the data in a paper accepted for publication in          #
# Acta Crystallographica Section E. It conforms to the requirements of       #
# Notes for Authors for Acta Crystallographica Section E, and has been       #
# peer reviewed under the auspices of the IUCr Commission on Journals.       #
#                                                                            #
# Full details of the Crystallographic Information File format               #
# are given in the paper "The Crystallographic Information File (CIF):       #
# a New Standard Archive File for Crystallography" by S. R. Hall, F. H.      #
# Allen and I. D. Brown [Acta Cryst. (1991), A47, 655-685].                  #
#                                                                            #
# The current version of the core CIF dictionary is obtainable from          #
# ftp://ftp.iucr.org/pub/cif_core.dic.                                       #
#                                                                            #
# Software is freely available for graphical display of the structure(s)     #
# in this CIF. For information consult the CIF software page                 #
# http://www.iucr.org/resources/cif/software.                                #
#                                                                            #
# This file may be used for bona fide research purposes within the           #
# scientific community so long as proper attribution is given to the journal # 
# article from which it was obtained.                                        #
#                                                                            #
##############################################################################
data_I
_audit_creation_method     SHELXL97
_chemical_name_systematic
;
4,6-Dichloro-5-(2-methoxyphenoxy)-2,2'-bipyrimidine
;
_chemical_name_common     ?
_chemical_formula_moiety     'C15 H10 Cl2 N4 O2'
_chemical_formula_sum     'C15 H10 Cl2 N4 O2'
_chemical_formula_iupac     'C15 H10 Cl2 N4 O2'
_chemical_formula_weight     349.17
_chemical_melting_point     ?
_symmetry_cell_setting     monoclinic
_symmetry_space_group_name_H-M     'P 21/n'
loop_
    _symmetry_equiv_pos_as_xyz
    'x, y, z'
    '-x+1/2, y+1/2, -z+1/2'
    '-x, -y, -z'
    'x-1/2, -y-1/2, z-1/2'
_cell_length_a     10.716(2)
_cell_length_b     8.1112(18)
_cell_length_c     18.601(5)
_cell_angle_alpha     90.00
_cell_angle_beta     106.486(3)
_cell_angle_gamma     90.00
_cell_volume     1550.3(6)
_cell_formula_units_Z     4
_cell_measurement_reflns_used     3720
_cell_measurement_theta_min     2.55
_cell_measurement_theta_max     27.43
_cell_measurement_temperature     296(2)
_exptl_crystal_description     block
_exptl_crystal_colour     colourless
_exptl_crystal_size_max     0.22
_exptl_crystal_size_mid     0.20
_exptl_crystal_size_min     0.18
_exptl_crystal_density_diffrn     1.496
_exptl_crystal_density_meas     ?
_exptl_crystal_density_method     'not measured'
_exptl_crystal_F_000     712
_exptl_absorpt_coefficient_mu     0.433
_exptl_absorpt_correction_type     multi-scan
_exptl_absorpt_process_details     '(SADABS; Sheldrick, 1996)'
_exptl_absorpt_correction_T_min     0.9108
_exptl_absorpt_correction_T_max     0.9261
_exptl_special_details     ?
_diffrn_ambient_temperature     296(2)
_diffrn_radiation_type     MoK\a
_diffrn_radiation_wavelength     0.71073
_diffrn_radiation_source     'fine-focus sealed tube'
_diffrn_radiation_monochromator     graphite
_diffrn_measurement_device_type     'Bruker SMART CCD area-detector'
_diffrn_measurement_method     '\f and \w'
_diffrn_detector_area_resol_mean     ?
_diffrn_reflns_number     8106
_diffrn_reflns_av_R_equivalents     0.0272
_diffrn_reflns_av_sigmaI/netI     0.0287
_diffrn_reflns_theta_min     1.99
_diffrn_reflns_theta_max     25.03
_diffrn_reflns_theta_full     25.03
_diffrn_measured_fraction_theta_max     0.999
_diffrn_measured_fraction_theta_full     0.999
_diffrn_reflns_limit_h_min     -12
_diffrn_reflns_limit_h_max     12
_diffrn_reflns_limit_k_min     -9
_diffrn_reflns_limit_k_max     9
_diffrn_reflns_limit_l_min     -22
_diffrn_reflns_limit_l_max     16
_diffrn_standards_number     ?
_diffrn_standards_interval_count     ?
_diffrn_standards_interval_time     ?
_diffrn_standards_decay_%     ?
_refine_special_details
;
 Refinement of F^2^ against ALL reflections.  The weighted R-factor wR and
 goodness of fit S are based on F^2^, conventional R-factors R are based
 on F, with F set to zero for negative F^2^. The threshold expression of
 F^2^ > 2sigma(F^2^) is used only for calculating R-factors(gt) etc. and is
 not relevant to the choice of reflections for refinement.  R-factors based
 on F^2^ are statistically about twice as large as those based on F, and R-
 factors based on ALL data will be even larger.
;
_reflns_number_total     2733
_reflns_number_gt     2319
_reflns_threshold_expression     I>2\s(I)
_refine_ls_structure_factor_coef     Fsqd
_refine_ls_matrix_type     full
_refine_ls_R_factor_all     0.0498
_refine_ls_R_factor_gt     0.0424
_refine_ls_wR_factor_gt     0.1074
_refine_ls_wR_factor_ref     0.1136
_refine_ls_goodness_of_fit_ref     1.076
_refine_ls_restrained_S_all     1.076
_refine_ls_number_reflns     2733
_refine_ls_number_parameters     209
_refine_ls_number_restraints     0
_refine_ls_hydrogen_treatment     constr
_refine_ls_weighting_scheme     calc
_refine_ls_weighting_details
         'calc w=1/[\s^2^(Fo^2^)+(0.0522P)^2^+0.7172P] where P=(Fo^2^+2Fc^2^)/3'
_atom_sites_solution_hydrogens     geom
_atom_sites_solution_primary     direct
_atom_sites_solution_secondary     difmap
_refine_ls_shift/su_max     0.001
_refine_ls_shift/su_mean     0.000
_refine_diff_density_max     0.259
_refine_diff_density_min     -0.540
_refine_ls_extinction_method     none
_refine_ls_extinction_coef     ?
loop_
    _atom_type_symbol
    _atom_type_description
    _atom_type_scat_dispersion_real
    _atom_type_scat_dispersion_imag
    _atom_type_scat_source
    'C' 'C' 0.0033 0.0016
                         'International Tables Vol C Tables 4.2.6.8 and 6.1.1.4'
    'H' 'H' 0.0000 0.0000
                         'International Tables Vol C Tables 4.2.6.8 and 6.1.1.4'
    'N' 'N' 0.0061 0.0033
                         'International Tables Vol C Tables 4.2.6.8 and 6.1.1.4'
    'O' 'O' 0.0106 0.0060
                         'International Tables Vol C Tables 4.2.6.8 and 6.1.1.4'
    'Cl' 'Cl' 0.1484 0.1585
                         'International Tables Vol C Tables 4.2.6.8 and 6.1.1.4'
_computing_data_collection     'SMART (Siemens, 1996)'
_computing_cell_refinement     'SMART (Siemens, 1996)'
_computing_data_reduction     'SAINT (Siemens, 1996)'
_computing_structure_solution     'SHELXS97 (Sheldrick, 2008)'
_computing_structure_refinement     'SHELXL97 (Sheldrick, 2008)'
_computing_molecular_graphics     'SHELXTL (Sheldrick, 2008)'
_computing_publication_material     'SHELXTL (Sheldrick, 2008)'
loop_
    _atom_site_type_symbol
    _atom_site_label
    _atom_site_fract_x
    _atom_site_fract_y
    _atom_site_fract_z
    _atom_site_U_iso_or_equiv
    _atom_site_adp_type
    _atom_site_calc_flag
    _atom_site_refinement_flags
    _atom_site_occupancy
    _atom_site_symmetry_multiplicity
    _atom_site_disorder_assembly
    _atom_site_disorder_group
    Cl Cl2 0.35488(7) 0.23438(8) 0.95225(4) 0.0698(2) Uani d . 1 1 . .
    Cl Cl1 -0.12322(6) 0.00465(9) 0.81525(4) 0.0697(2) Uani d . 1 1 . .
    O O1 0.09431(17) 0.24803(18) 0.84012(8) 0.0514(4) Uani d . 1 1 . .
    N N1 0.04052(18) -0.1321(2) 0.93028(10) 0.0461(4) Uani d . 1 1 . .
    O O2 -0.01418(17) 0.4733(2) 0.74474(9) 0.0564(4) Uani d . 1 1 . .
    N N3 0.25212(18) -0.0303(2) 0.99122(9) 0.0434(4) Uani d . 1 1 . .
    N N2 0.07696(19) -0.3406(2) 1.05310(10) 0.0509(5) Uani d . 1 1 . .
    C C4 0.1789(2) -0.2855(3) 1.03313(11) 0.0394(5) Uani d . 1 1 . .
    C C5 0.1558(2) -0.1388(3) 0.98205(11) 0.0399(5) Uani d . 1 1 . .
    N N4 0.29885(19) -0.3461(2) 1.05286(11) 0.0504(5) Uani d . 1 1 . .
    C C9 0.1043(2) 0.2281(3) 0.76750(11) 0.0401(5) Uani d . 1 1 . .
    C C8 0.1164(2) 0.1136(3) 0.88636(11) 0.0437(5) Uani d . 1 1 . .
    C C13 0.0568(2) 0.3436(3) 0.64467(12) 0.0480(5) Uani d . 1 1 . .
    H H13 0.0179 0.4242 0.6099 0.058 Uiso calc R 1 1 . .
    C C14 0.0468(2) 0.3523(3) 0.71727(11) 0.0403(5) Uani d . 1 1 . .
    C C12 0.1243(2) 0.2156(3) 0.62364(12) 0.0512(6) Uani d . 1 1 . .
    H H12 0.1311 0.2112 0.5749 0.061 Uiso calc R 1 1 . .
    C C6 0.2308(2) 0.0942(3) 0.94339(11) 0.0446(5) Uani d . 1 1 . .
    C C2 0.2172(3) -0.5496(3) 1.11929(13) 0.0580(6) Uani d . 1 1 . .
    H H2 0.2305 -0.6438 1.1490 0.070 Uiso calc R 1 1 . .
    C C15 -0.0513(3) 0.6175(3) 0.69994(17) 0.0712(8) Uani d . 1 1 . .
    H H15A -0.1114 0.5880 0.6528 0.107 Uiso calc R 1 1 . .
    H H15B 0.0245 0.6674 0.6914 0.107 Uiso calc R 1 1 . .
    H H15C -0.0920 0.6943 0.7255 0.107 Uiso calc R 1 1 . .
    C C10 0.1703(2) 0.1008(3) 0.74643(12) 0.0501(6) Uani d . 1 1 . .
    H H10 0.2076 0.0185 0.7806 0.060 Uiso calc R 1 1 . .
    C C11 0.1813(2) 0.0952(3) 0.67400(13) 0.0537(6) Uani d . 1 1 . .
    H H11 0.2272 0.0100 0.6596 0.064 Uiso calc R 1 1 . .
    C C3 0.0986(3) -0.4745(3) 1.09680(13) 0.0564(6) Uani d . 1 1 . .
    H H3 0.0303 -0.5180 1.1124 0.068 Uiso calc R 1 1 . .
    C C7 0.0238(2) -0.0064(3) 0.88345(12) 0.0457(5) Uani d . 1 1 . .
    C C1 0.3157(3) -0.4805(3) 1.09624(14) 0.0589(7) Uani d . 1 1 . .
    H H1 0.3978 -0.5289 1.1113 0.071 Uiso calc R 1 1 . .
loop_
    _atom_site_aniso_label
    _atom_site_aniso_U_11
    _atom_site_aniso_U_22
    _atom_site_aniso_U_33
    _atom_site_aniso_U_12
    _atom_site_aniso_U_13
    _atom_site_aniso_U_23
    Cl2 0.0869(5) 0.0571(4) 0.0554(4) -0.0231(3) 0.0039(3) 0.0114(3)
    Cl1 0.0610(4) 0.0732(5) 0.0600(4) 0.0094(3) -0.0073(3) 0.0149(3)
    O1 0.0831(11) 0.0397(9) 0.0335(8) 0.0168(8) 0.0197(8) 0.0094(6)
    N1 0.0521(11) 0.0438(10) 0.0403(10) 0.0047(8) 0.0095(8) 0.0056(8)
    O2 0.0784(11) 0.0468(9) 0.0461(9) 0.0198(8) 0.0209(8) 0.0144(7)
    N3 0.0577(11) 0.0390(10) 0.0316(9) 0.0020(8) 0.0094(8) 0.0035(7)
    N2 0.0617(12) 0.0495(11) 0.0446(10) 0.0045(9) 0.0203(9) 0.0101(9)
    C4 0.0534(12) 0.0357(11) 0.0291(10) 0.0028(9) 0.0115(9) -0.0003(8)
    C5 0.0518(12) 0.0379(11) 0.0307(10) 0.0062(9) 0.0127(9) 0.0015(8)
    N4 0.0558(11) 0.0447(11) 0.0490(11) 0.0080(9) 0.0121(9) 0.0089(9)
    C9 0.0471(11) 0.0431(12) 0.0286(10) -0.0003(9) 0.0084(8) 0.0024(8)
    C8 0.0639(14) 0.0369(11) 0.0313(10) 0.0119(10) 0.0151(10) 0.0058(9)
    C13 0.0564(13) 0.0493(13) 0.0362(11) -0.0062(10) 0.0095(10) 0.0082(10)
    C14 0.0436(11) 0.0402(12) 0.0357(11) -0.0011(9) 0.0087(9) 0.0036(9)
    C12 0.0572(14) 0.0628(15) 0.0355(12) -0.0119(11) 0.0164(10) -0.0054(11)
    C6 0.0624(13) 0.0374(11) 0.0334(10) -0.0003(10) 0.0124(10) 0.0003(9)
    C2 0.0844(18) 0.0406(13) 0.0435(13) 0.0036(12) 0.0093(12) 0.0116(10)
    C15 0.0818(19) 0.0533(16) 0.0810(19) 0.0250(14) 0.0273(15) 0.0276(14)
    C10 0.0566(13) 0.0499(14) 0.0410(12) 0.0122(11) 0.0090(10) 0.0039(10)
    C11 0.0554(13) 0.0608(15) 0.0465(13) 0.0065(12) 0.0171(11) -0.0070(11)
    C3 0.0767(17) 0.0511(14) 0.0449(13) -0.0041(12) 0.0228(12) 0.0099(11)
    C7 0.0530(13) 0.0463(13) 0.0350(11) 0.0105(10) 0.0079(9) 0.0040(9)
    C1 0.0678(16) 0.0462(14) 0.0581(15) 0.0152(12) 0.0103(13) 0.0121(11)
_geom_special_details
;
 All esds (except the esd in the dihedral angle between two l.s. planes)
 are estimated using the full covariance matrix.  The cell esds are taken
 into account individually in the estimation of esds in distances, angles
 and torsion angles; correlations between esds in cell parameters are only
 used when they are defined by crystal symmetry.  An approximate (isotropic)
 treatment of cell esds is used for estimating esds involving l.s. planes.
;
loop_
    _geom_bond_atom_site_label_1
    _geom_bond_atom_site_label_2
    _geom_bond_site_symmetry_2
    _geom_bond_distance
    _geom_bond_publ_flag
    Cl2 C6 . 1.722(2) ?
    Cl1 C7 . 1.722(2) ?
    O1 C8 . 1.367(2) ?
    O1 C9 . 1.394(2) ?
    N1 C7 . 1.320(3) ?
    N1 C5 . 1.335(3) ?
    O2 C14 . 1.358(3) ?
    O2 C15 . 1.426(3) ?
    N3 C6 . 1.322(3) ?
    N3 C5 . 1.330(3) ?
    N2 C4 . 1.327(3) ?
    N2 C3 . 1.337(3) ?
    C4 N4 . 1.328(3) ?
    C4 C5 . 1.498(3) ?
    N4 C1 . 1.338(3) ?
    C9 C10 . 1.370(3) ?
    C9 C14 . 1.393(3) ?
    C8 C7 . 1.380(3) ?
    C8 C6 . 1.384(3) ?
    C13 C12 . 1.384(3) ?
    C13 C14 . 1.386(3) ?
    C13 H13 . 0.9300 ?
    C12 C11 . 1.371(3) ?
    C12 H12 . 0.9300 ?
    C2 C3 . 1.364(4) ?
    C2 C1 . 1.368(4) ?
    C2 H2 . 0.9300 ?
    C15 H15A . 0.9600 ?
    C15 H15B . 0.9600 ?
    C15 H15C . 0.9600 ?
    C10 C11 . 1.386(3) ?
    C10 H10 . 0.9300 ?
    C11 H11 . 0.9300 ?
    C3 H3 . 0.9300 ?
    C1 H1 . 0.9300 ?
loop_
    _geom_angle_atom_site_label_1
    _geom_angle_atom_site_label_2
    _geom_angle_atom_site_label_3
    _geom_angle_site_symmetry_1
    _geom_angle_site_symmetry_3
    _geom_angle
    _geom_angle_publ_flag
    C8 O1 C9 . . 118.03(16) ?
    C7 N1 C5 . . 115.60(19) ?
    C14 O2 C15 . . 117.23(18) ?
    C6 N3 C5 . . 116.07(19) ?
    C4 N2 C3 . . 115.4(2) ?
    N2 C4 N4 . . 127.39(19) ?
    N2 C4 C5 . . 116.39(19) ?
    N4 C4 C5 . . 116.22(19) ?
    N3 C5 N1 . . 126.23(19) ?
    N3 C5 C4 . . 117.52(18) ?
    N1 C5 C4 . . 116.23(19) ?
    C4 N4 C1 . . 115.1(2) ?
    C10 C9 C14 . . 121.26(19) ?
    C10 C9 O1 . . 123.52(18) ?
    C14 C9 O1 . . 115.15(18) ?
    O1 C8 C7 . . 122.9(2) ?
    O1 C8 C6 . . 122.0(2) ?
    C7 C8 C6 . . 114.86(19) ?
    C12 C13 C14 . . 120.3(2) ?
    C12 C13 H13 . . 119.9 ?
    C14 C13 H13 . . 119.9 ?
    O2 C14 C13 . . 125.57(19) ?
    O2 C14 C9 . . 116.05(18) ?
    C13 C14 C9 . . 118.4(2) ?
    C11 C12 C13 . . 120.6(2) ?
    C11 C12 H12 . . 119.7 ?
    C13 C12 H12 . . 119.7 ?
    N3 C6 C8 . . 123.3(2) ?
    N3 C6 Cl2 . . 117.29(17) ?
    C8 C6 Cl2 . . 119.36(17) ?
    C3 C2 C1 . . 117.1(2) ?
    C3 C2 H2 . . 121.4 ?
    C1 C2 H2 . . 121.4 ?
    O2 C15 H15A . . 109.5 ?
    O2 C15 H15B . . 109.5 ?
    H15A C15 H15B . . 109.5 ?
    O2 C15 H15C . . 109.5 ?
    H15A C15 H15C . . 109.5 ?
    H15B C15 H15C . . 109.5 ?
    C9 C10 C11 . . 119.7(2) ?
    C9 C10 H10 . . 120.1 ?
    C11 C10 H10 . . 120.1 ?
    C12 C11 C10 . . 119.8(2) ?
    C12 C11 H11 . . 120.1 ?
    C10 C11 H11 . . 120.1 ?
    N2 C3 C2 . . 122.3(2) ?
    N2 C3 H3 . . 118.8 ?
    C2 C3 H3 . . 118.8 ?
    N1 C7 C8 . . 123.9(2) ?
    N1 C7 Cl1 . . 116.80(18) ?
    C8 C7 Cl1 . . 119.30(16) ?
    N4 C1 C2 . . 122.6(2) ?
    N4 C1 H1 . . 118.7 ?
    C2 C1 H1 . . 118.7 ?
loop_
    _geom_hbond_atom_site_label_D
    _geom_hbond_atom_site_label_H
    _geom_hbond_atom_site_label_A
    _geom_hbond_site_symmetry_A
    _geom_hbond_distance_DH
    _geom_hbond_distance_HA
    _geom_hbond_distance_DA
    _geom_hbond_angle_DHA
    C1 H1 Cg 4_656 0.93 2.87 3.760(3) 161
data_global
_journal_date_recd_electronic     2010-12-26
_journal_date_accepted     2011-04-15
_journal_name_full     'Acta Crystallographica, Section E'
_journal_year     2011
_journal_volume     67
_journal_issue      6
_journal_page_first     o1334
_journal_page_last     o1334
_journal_paper_category     QO
_journal_coeditor_code     FL2331
_publ_contact_author_name     'Zhan-wang Shi'
_publ_contact_author_address
;
      Department of Chemistry
      Guangxi University for Nationalities
      Nanning 530004
      People's Republic of China
;
_publ_contact_author_email     'shizhanwang2010@yahoo.cn'
_publ_contact_author_fax     '0086-771-3264166'
_publ_contact_author_phone     '0086-771-3064863'
_publ_section_title
;
4,6-Dichloro-5-(2-methoxyphenoxy)-2,2'-bipyrimidine
;
loop_
    _publ_author_name
    _publ_author_address
    'Tian-tian Ren'
;
Department of Chemistry
Guangxi University for Nationalities
Nanning 530006
People's Republic of China
;
    'Zhong Zhang'
;
Department of Chemistry
Guangxi University for Nationalities
Nanning 530006
People's Republic of China
;
    'Cong-cong Zhong'
;
Department of Chemistry
Guangxi University for Nationalities
Nanning 530006
People's Republic of China
;
    'Zhong-zhi Yang'
;
Department of Chemistry
Guangxi University for Nationalities
Nanning 530006
People's Republic of China
;
    'Zhan-wang Shi'
;
Department of Chemistry
Guangxi University for Nationalities
Nanning 530006
People's Republic of China
;
