# Supplementary material for: 4,6-Dichloro-5-(2-meth­oxy­phen­oxy)-2,2′-bipyrimidine
Source: Acta Crystallogr Sect E Struct Rep Online. 2011 May 7;67(Pt 6):o1334. doi: 10.1107/S160053681101419X (PMC3120620; doi:10.1107/S160053681101419X)
Supplement: Supplementary file 2 [file e-67-o1334-Isup2.hkl]

# 
# h,k,l, Fc-squared, Fo-squared, sigma(Fo-squared) and status flag 
# 
data_I
_shelx_title ' I in P2(1)/n' 
_shelx_refln_list_code          4 
_shelx_F_calc_maximum      164.99 
_exptl_crystal_F_000       712.00 
_reflns_d_resolution_high  0.8401 
 
loop_ 
 _symmetry_equiv_pos_as_xyz 
 'x, y, z' 
 '-x+1/2, y+1/2, -z+1/2' 
 '-x, -y, -z' 
 'x-1/2, -y-1/2, z-1/2' 
 
_cell_length_a    10.7162 
_cell_length_b     8.1112 
_cell_length_c    18.6009 
_cell_angle_alpha  90.000 
_cell_angle_beta  106.486 
_cell_angle_gamma  90.000 
 
_shelx_F_squared_multiplier     1.000 
 
loop_ 
 _refln_index_h 
 _refln_index_k 
 _refln_index_l 
 _refln_F_squared_calc 
 _refln_F_squared_meas 
 _refln_F_squared_sigma 
 _refln_observed_status 
   2   0   0       16.42       13.22      0.99 o 
   4   0   0     4748.13     4284.76     69.13 o 
   6   0   0       35.98       46.21      2.19 o 
   8   0   0      168.12      168.30      4.97 o 
  10   0   0       21.14       22.11      2.30 o 
   1   1   0      582.67      575.97      8.45 o 
   2   1   0      846.93      916.07     11.08 o 
   3   1   0    10997.58     9137.17    180.22 o 
   4   1   0      572.98      643.02      8.84 o 
   5   1   0        0.65       30.67      2.32 o 
   6   1   0      204.23      196.44      4.29 o 
   7   1   0      387.03      359.85      6.89 o 
   8   1   0      528.89      515.68      9.53 o 
   9   1   0       45.21       44.93      2.59 o 
  10   1   0       12.91        9.89      1.98 o 
  11   1   0        4.10        3.11      1.64 o 
  12   1   0       15.46       21.06      4.30 o 
   0   2   0     1046.98      999.21     30.78 o 
   1   2   0     3083.21     3035.30     62.23 o 
   2   2   0       69.50       72.19      1.51 o 
   3   2   0      332.14      325.85      5.34 o 
   4   2   0     3391.10     3377.67     47.77 o 
   5   2   0     1576.88     1541.55     20.73 o 
   6   2   0        4.49        9.01      1.24 o 
   7   2   0      129.24      129.71      2.87 o 
   8   2   0      279.84      257.65      4.60 o 
   9   2   0      140.09      150.82      6.61 o 
  10   2   0       18.27       15.90      2.26 o 
  11   2   0       15.42       13.62      2.36 o 
   1   3   0     1192.73     1165.07     25.32 o 
   2   3   0     1046.81     1071.26     14.49 o 
   3   3   0       14.01        5.93      0.93 o 
   4   3   0     3744.85     3959.40     52.11 o 
   5   3   0      758.20      760.40     11.19 o 
   6   3   0      167.57      186.86      8.21 o 
   7   3   0       10.25        9.58      1.32 o 
   8   3   0      168.65      168.56      5.51 o 
   9   3   0       15.74       12.78      2.61 o 
  10   3   0       14.55       15.27      2.36 o 
  11   3   0       30.28       31.05      3.18 o 
   0   4   0     3149.18     2989.44     89.99 o 
   1   4   0      510.10      495.40     12.47 o 
   2   4   0       49.17       46.93      2.43 o 
   3   4   0        0.20        1.88      0.58 o 
   4   4   0     1707.81     1564.89     22.33 o 
   5   4   0       40.23       45.90      1.87 o 
   6   4   0       27.08       28.55      2.08 o 
   7   4   0      247.89      252.21      7.64 o 
   8   4   0      927.85      895.00     18.17 o 
   9   4   0        3.09       -1.35      1.35 o 
  10   4   0       58.55       56.24      3.99 o 
  11   4   0        7.55       10.94      2.46 o 
   1   5   0       14.01       16.39      2.09 o 
   2   5   0       53.66       53.03      2.27 o 
   3   5   0       53.89       62.13      2.08 o 
   4   5   0       43.46       46.46      1.98 o 
   5   5   0      196.32      205.57      9.39 o 
   6   5   0       16.66       11.60      2.11 o 
   7   5   0        1.89        0.31      1.48 o 
   8   5   0      113.06      105.67     10.01 o 
   9   5   0       26.75       22.17      2.81 o 
  10   5   0        6.61        5.17      1.99 o 
   0   6   0      136.42      145.27      8.36 o 
   1   6   0       42.69       42.67      2.54 o 
   2   6   0      384.73      410.21      8.98 o 
   3   6   0     1017.92     1020.10     16.97 o 
   4   6   0      166.24      159.56      5.00 o 
   5   6   0       32.91       32.28      3.36 o 
   6   6   0        5.82        5.62      2.00 o 
   7   6   0      151.32      157.61      7.04 o 
   8   6   0        2.45        1.46      1.99 o 
   9   6   0       31.20       25.54      4.81 o 
   1   7   0       57.23       55.80      3.19 o 
   2   7   0       84.46       74.19      8.66 o 
   3   7   0      527.80      542.46     11.67 o 
   4   7   0      277.23      291.12     10.73 o 
   5   7   0       19.48       12.08      2.52 o 
   6   7   0       17.86       15.24      3.09 o 
   7   7   0      106.16      113.05      5.74 o 
   8   7   0       89.76       81.81      5.28 o 
   0   8   0     1279.37     1334.13     30.29 o 
   1   8   0      436.80      462.39     11.02 o 
   2   8   0       45.59       58.42      4.52 o 
   3   8   0       12.16        7.48      2.66 o 
   4   8   0      124.68      136.02      7.83 o 
   5   8   0        8.90       11.70      4.95 o 
   6   8   0       21.34       23.03      5.37 o 
   1   9   0      100.56      104.97      8.83 o 
   2   9   0       24.18       29.25      3.34 o 
   3   9   0        0.14       -1.14      2.27 o 
   4   9   0        8.48       10.43      3.22 o 
 -11   0   1       42.88       62.24      6.24 o 
  -9   0   1       89.68       81.98      3.75 o 
  -7   0   1      624.80      566.37     21.27 o 
  -5   0   1      782.17      839.91     33.93 o 
  -3   0   1      111.78      118.96      4.84 o 
  -1   0   1      420.63      473.30     10.03 o 
   1   0   1     5986.70     4805.02    104.97 o 
   3   0   1     2816.40     3079.01     49.94 o 
   5   0   1      227.96      254.37      5.65 o 
   7   0   1        6.13        6.40      1.64 o 
   9   0   1       58.32       59.28      4.69 o 
  11   0   1       15.13       11.18      2.81 o 
 -12   1   1       26.52       17.54      4.55 o 
 -11   1   1        9.66       12.93      2.10 o 
 -10   1   1       36.50       39.00      3.03 o 
  -9   1   1      153.31      162.96      3.63 o 
  -8   1   1      306.67      288.95      4.91 o 
  -7   1   1      756.51      768.75     10.13 o 
  -6   1   1     1474.81     1426.41     17.31 o 
  -5   1   1     2904.70     2984.52     34.52 o 
  -4   1   1      185.44      207.37      3.18 o 
  -3   1   1      541.87      662.72      8.97 o 
  -2   1   1      381.71      388.75      4.87 o 
  -1   1   1     2679.59     2596.40     39.00 o 
   0   1   1     2562.53     2349.38     38.14 o 
   1   1   1     6651.69     5703.60     80.79 o 
   2   1   1     1007.31     1005.19     24.29 o 
   3   1   1       76.01       46.61      1.75 o 
   4   1   1       78.22       85.47      2.01 o 
   5   1   1        1.35        2.41      0.57 o 
   6   1   1      578.75      552.79     10.27 o 
   7   1   1      128.60      133.35      2.94 o 
   8   1   1      569.97      572.53      8.32 o 
   9   1   1       37.17       40.04      2.19 o 
  10   1   1      275.64      280.84      6.89 o 
  11   1   1       11.14        9.98      2.07 o 
 -12   2   1        0.42       -1.56      1.61 o 
 -11   2   1        4.02        1.76      1.56 o 
 -10   2   1        2.19        0.75      2.59 o 
  -9   2   1      206.65      212.80      6.28 o 
  -8   2   1       18.83       16.67      1.48 o 
  -7   2   1       10.92       19.08      1.17 o 
  -6   2   1        1.88        3.49      0.74 o 
  -5   2   1     1004.08      906.95     11.56 o 
  -4   2   1      127.83      142.53      2.86 o 
  -3   2   1     2594.64     2483.20     31.92 o 
  -2   2   1     2923.79     2819.90     40.84 o 
  -1   2   1    16423.44    11582.37    315.38 o 
   0   2   1      725.69      681.82     24.49 o 
   1   2   1      827.02      904.02     13.59 o 
   2   2   1     1121.16     1195.19     18.40 o 
   3   2   1    10773.66     9431.67    132.85 o 
   4   2   1     3043.12     3100.71     45.04 o 
   5   2   1       52.48       60.37      2.07 o 
   6   2   1       24.78       31.04      1.49 o 
   7   2   1     1863.81     1770.21     23.47 o 
   8   2   1      236.24      263.03      5.87 o 
   9   2   1        1.40        1.56      1.99 o 
  10   2   1       53.72       53.22      3.58 o 
  11   2   1      256.10      290.90     15.95 o 
 -11   3   1       19.05        9.55      2.93 o 
 -10   3   1       64.78       68.80      3.99 o 
  -9   3   1      127.62      120.14      4.76 o 
  -8   3   1        0.94        2.52      1.45 o 
  -7   3   1        5.09        5.71      1.24 o 
  -6   3   1     1307.51     1351.74     18.74 o 
  -5   3   1      868.61      813.35     12.03 o 
  -4   3   1        4.00        2.43      0.95 o 
  -3   3   1     1700.21     1650.55     21.80 o 
  -2   3   1      389.14      338.53      5.99 o 
  -1   3   1     1156.66     1119.85     61.44 o 
   0   3   1        6.33       13.18      1.39 o 
   1   3   1      980.14      976.77     17.15 o 
   2   3   1     3414.96     3473.02     50.56 o 
   3   3   1      444.53      423.75      7.31 o 
   4   3   1      424.80      463.60      7.38 o 
   5   3   1       31.17       34.70      2.56 o 
   6   3   1      612.16      585.24      9.97 o 
   7   3   1      253.91      248.83      6.55 o 
   8   3   1       69.43       72.32      3.62 o 
   9   3   1        0.14       -0.93      1.41 o 
  10   3   1        2.67        0.90      1.97 o 
  11   3   1       18.16       13.21      2.45 o 
 -11   4   1       40.20       53.59      6.16 o 
 -10   4   1       35.40       33.85      3.19 o 
  -9   4   1      120.77      102.26      4.58 o 
  -8   4   1      117.73       95.71      4.72 o 
  -7   4   1       41.14       37.60      3.08 o 
  -6   4   1      274.35      268.67      5.99 o 
  -5   4   1       74.94       64.69      2.26 o 
  -4   4   1        1.14        3.44      0.75 o 
  -3   4   1      644.50      680.32     10.00 o 
  -2   4   1       52.05       53.61      1.92 o 
  -1   4   1      173.40      191.99      6.07 o 
   0   4   1      153.22      146.42      5.06 o 
   1   4   1      878.01      882.15     16.05 o 
   2   4   1      532.67      580.48     11.32 o 
   3   4   1      285.96      295.27      5.78 o 
   4   4   1       36.30       40.42      1.68 o 
   5   4   1       77.40       88.05      4.37 o 
   6   4   1       74.15       73.01      4.23 o 
   7   4   1      247.04      231.14      6.76 o 
   8   4   1       91.60       75.99      6.22 o 
   9   4   1        1.76        0.03      1.39 o 
  10   4   1       83.89       81.86      4.57 o 
 -10   5   1        2.54        0.15      1.53 o 
  -9   5   1       95.70      102.02      4.83 o 
  -8   5   1      131.35      149.07      6.09 o 
  -7   5   1      164.71      158.75      6.26 o 
  -6   5   1       53.13       42.62      3.55 o 
  -5   5   1      129.01      137.28      5.18 o 
  -4   5   1      207.36      209.08      4.68 o 
  -3   5   1      523.74      538.87      8.53 o 
  -2   5   1     1129.70     1157.79     18.44 o 
  -1   5   1     1707.43     1552.99    210.68 o 
   0   5   1      102.02      121.51      4.92 o 
   1   5   1      171.54      180.09      5.88 o 
   2   5   1      557.89      554.73      9.55 o 
   3   5   1      212.08      191.52      7.46 o 
   4   5   1       63.73       61.55      3.70 o 
   5   5   1       18.90       22.00      2.12 o 
   6   5   1       73.92       71.32      6.44 o 
   7   5   1       99.75       81.53      4.78 o 
   8   5   1       56.70       67.92      3.99 o 
   9   5   1       39.12       36.25      3.45 o 
  10   5   1       10.16       11.48      2.47 o 
  -9   6   1       25.91       26.27      3.34 o 
  -8   6   1       15.97       14.36      2.91 o 
  -7   6   1       18.08       19.40      2.87 o 
  -6   6   1        2.64        2.17      1.67 o 
  -5   6   1      805.35      832.46     19.45 o 
  -4   6   1       89.81       90.83     11.05 o 
  -3   6   1       32.38       35.56      1.91 o 
  -2   6   1       74.48       71.06      2.68 o 
  -1   6   1     1946.04     1929.40     43.20 o 
   0   6   1        0.41       -0.51      0.78 o 
   1   6   1      172.56      176.35      5.16 o 
   2   6   1       51.56       48.03      2.21 o 
   3   6   1      348.84      352.48     11.32 o 
   4   6   1       18.15       19.68      2.22 o 
   5   6   1      127.00      126.23      6.66 o 
   6   6   1      349.70      362.70     10.18 o 
   7   6   1      660.33      647.83     15.49 o 
   8   6   1        0.13       -1.63      2.04 o 
   9   6   1        5.64        3.34      1.84 o 
  -8   7   1       10.90       10.18      2.68 o 
  -7   7   1       47.50       64.23      5.24 o 
  -6   7   1       15.34       14.72      2.76 o 
  -5   7   1        8.91        7.64      2.54 o 
  -4   7   1        0.30       -0.40      1.35 o 
  -3   7   1       68.47       67.92      4.54 o 
  -2   7   1      438.92      457.40     10.23 o 
  -1   7   1      393.61      416.49     12.51 o 
   0   7   1       47.73       56.78      3.20 o 
   1   7   1      683.82      695.79     14.37 o 
   2   7   1      114.56      124.29      4.65 o 
   3   7   1      339.36      365.98     13.88 o 
   4   7   1        7.76       10.42      2.53 o 
   5   7   1       27.86       32.74      4.23 o 
   6   7   1       77.24       68.93      4.98 o 
   7   7   1       16.81       17.95      3.08 o 
   8   7   1        6.36        5.80      2.02 o 
  -6   8   1       89.15      101.82      7.75 o 
  -5   8   1      100.31       92.16     10.50 o 
  -4   8   1      153.90      164.74      8.50 o 
  -3   8   1       16.47       15.17      2.65 o 
  -2   8   1       20.18       24.37      3.29 o 
  -1   8   1        8.07       11.06      2.01 o 
   0   8   1      646.27      728.45     19.85 o 
   1   8   1       96.19       90.27      9.99 o 
   2   8   1       76.99       76.65      4.48 o 
   3   8   1       51.04       57.89      5.59 o 
   4   8   1       51.63       44.63      5.41 o 
   5   8   1        7.78        1.71      2.34 o 
   6   8   1       44.86       47.47      8.19 o 
  -4   9   1       52.31       61.05      6.45 o 
  -3   9   1       60.15       60.06     11.57 o 
  -2   9   1        3.88        4.79      2.27 o 
  -1   9   1        0.43        4.35      3.01 o 
   0   9   1      145.26      153.93      7.45 o 
   1   9   1       96.26       92.76      5.81 o 
   2   9   1       15.50       11.25      8.59 o 
   3   9   1       16.84        7.59      6.36 o 
   4   9   1        0.04        0.39      2.58 o 
 -10   0   2       60.17       49.56     11.66 o 
  -8   0   2        5.92        6.70      1.51 o 
  -6   0   2      838.27      883.16     27.96 o 
  -4   0   2       29.51       32.39      3.25 o 
  -2   0   2     1710.64     1850.09     52.62 o 
   0   0   2      524.73      575.07     17.38 o 
   2   0   2    26919.17    18448.34   1087.42 o 
   4   0   2      546.99      667.30     17.39 o 
   6   0   2     1213.77     1255.86     22.05 o 
   8   0   2       53.84       48.77      3.11 o 
  10   0   2      117.28      132.82      6.83 o 
 -12   1   2       17.32       10.92      3.74 o 
 -11   1   2        6.63        3.92      1.62 o 
 -10   1   2      124.98      114.93      3.80 o 
  -9   1   2        4.36        5.88      2.10 o 
  -8   1   2      150.41      142.28      3.09 o 
  -7   1   2      418.45      421.26      6.14 o 
  -6   1   2       10.29        9.36      0.97 o 
  -5   1   2        6.05        6.98      0.69 o 
  -4   1   2     2358.74     2326.04     27.50 o 
  -3   1   2     4529.70     4373.92     50.40 o 
  -2   1   2    21903.04    14914.64    510.31 o 
  -1   1   2     1127.64     1080.62     16.32 o 
   0   1   2     2772.36     2548.94     40.10 o 
   1   1   2     4449.33     4141.92     67.65 o 
   2   1   2    10372.86     8572.16    128.00 o 
   3   1   2     2981.33     2973.46     34.21 o 
   4   1   2      514.51      535.71      7.06 o 
   5   1   2     5137.56     5207.58     59.57 o 
   6   1   2      183.10      166.18      3.18 o 
   7   1   2       31.43       27.41      1.50 o 
   8   1   2      335.03      352.29      5.85 o 
   9   1   2       95.33       93.40      3.05 o 
  10   1   2        0.09        0.46      1.09 o 
  11   1   2        4.90        7.94      2.51 o 
 -12   2   2       17.09       26.74      3.59 o 
 -11   2   2        0.01       -0.25      2.11 o 
 -10   2   2       37.76       28.75      2.72 o 
  -9   2   2        3.32        4.98      1.28 o 
  -8   2   2      579.68      580.13     11.87 o 
  -7   2   2      259.03      287.54      4.61 o 
  -6   2   2     3249.57     3374.38     39.51 o 
  -5   2   2      853.34      897.74     11.62 o 
  -4   2   2     2756.92     2762.86     36.40 o 
  -3   2   2      128.38      132.18      2.74 o 
  -2   2   2        0.96        1.90      0.41 o 
  -1   2   2       26.93       33.26      0.93 o 
   0   2   2     5118.91     4626.19     65.13 o 
   1   2   2      515.64      522.13      9.54 o 
   2   2   2      170.90      160.33      2.91 o 
   3   2   2      403.72      448.83      6.62 o 
   4   2   2      667.99      652.70     10.35 o 
   5   2   2      146.04      154.77      3.21 o 
   6   2   2      545.91      539.62      8.43 o 
   7   2   2        4.22        7.10      1.41 o 
   8   2   2       89.25       91.24      3.40 o 
   9   2   2      102.48       90.67      3.50 o 
  10   2   2        2.41        1.65      1.55 o 
  11   2   2       15.87       18.17      2.64 o 
 -11   3   2       82.58       85.49      4.44 o 
 -10   3   2       83.56       99.44      4.49 o 
  -9   3   2       15.80       18.09      2.39 o 
  -8   3   2        0.21       10.77      1.68 o 
  -7   3   2       16.67       17.24      1.68 o 
  -6   3   2      781.51      750.33     11.81 o 
  -5   3   2       22.16       26.83      1.43 o 
  -4   3   2      102.28      137.89      2.86 o 
  -3   3   2     2351.97     2424.79     35.70 o 
  -2   3   2      981.67     1016.33     15.65 o 
  -1   3   2       63.35       57.26      2.05 o 
   0   3   2     1251.43     1240.74     21.23 o 
   1   3   2     1623.73     1677.57     30.48 o 
   2   3   2      759.33      735.54     10.86 o 
   3   3   2      272.58      284.92      4.76 o 
   4   3   2       83.68       97.86      4.27 o 
   5   3   2      114.10      120.67      3.09 o 
   6   3   2        5.03        2.65      0.71 o 
   7   3   2       54.45       59.44      3.20 o 
   8   3   2      118.76      107.50      6.97 o 
   9   3   2       22.40       23.57      2.61 o 
  10   3   2        5.14       11.37      2.22 o 
  11   3   2       70.80       57.18      4.25 o 
 -11   4   2        1.00        2.59      1.84 o 
 -10   4   2        1.38        0.92      2.76 o 
  -9   4   2       14.23       17.13      2.35 o 
  -8   4   2      107.23       93.88      6.34 o 
  -7   4   2       14.38       14.94      3.07 o 
  -6   4   2      126.10      122.31      3.78 o 
  -5   4   2       12.76       13.19      1.97 o 
  -4   4   2       68.22       68.85      2.03 o 
  -3   4   2      271.96      291.58      5.66 o 
  -2   4   2      175.64      136.59      3.30 o 
  -1   4   2      365.79      389.65      8.25 o 
   0   4   2       98.59       99.97      3.22 o 
   1   4   2     1408.62     1469.91     25.55 o 
   2   4   2     3160.42     3271.65     47.22 o 
   3   4   2      210.75      214.79      4.26 o 
   4   4   2      302.59      333.72      9.01 o 
   5   4   2        3.21        2.35      0.98 o 
   6   4   2     1085.16     1079.66     17.78 o 
   7   4   2      199.12      190.95      5.09 o 
   8   4   2      156.98      139.84      5.86 o 
   9   4   2       67.59       74.94      6.77 o 
  10   4   2      334.93      343.50      9.68 o 
 -10   5   2        9.66        5.66      3.03 o 
  -9   5   2        3.67        1.69      2.30 o 
  -8   5   2        7.12        8.30      2.33 o 
  -7   5   2      252.97      262.45     15.89 o 
  -6   5   2      252.60      230.35      9.86 o 
  -5   5   2      205.78      217.67      5.37 o 
  -4   5   2       48.69       46.85      1.92 o 
  -3   5   2      454.57      473.06      8.67 o 
  -2   5   2        9.18       12.05      1.26 o 
  -1   5   2      442.58      437.00     14.03 o 
   0   5   2      546.10      552.08     11.02 o 
   1   5   2      480.66      463.64      9.65 o 
   2   5   2      487.96      459.35      8.89 o 
   3   5   2      192.36      198.47      9.06 o 
   4   5   2     1454.42     1408.50     27.18 o 
   5   5   2      692.18      664.58     13.00 o 
   6   5   2      221.97      223.50      6.08 o 
   7   5   2      176.08      181.07      6.21 o 
   8   5   2       46.84       38.97      4.06 o 
   9   5   2      137.57      117.90      6.57 o 
  10   5   2       26.07       18.71      2.77 o 
  -9   6   2       35.25       22.59      3.38 o 
  -8   6   2      361.49      358.97     11.48 o 
  -7   6   2        7.56        9.24      2.37 o 
  -6   6   2      317.51      315.86     10.54 o 
  -5   6   2      187.39      202.50     14.55 o 
  -4   6   2      664.41      674.06     11.94 o 
  -3   6   2      183.47      176.24      4.06 o 
  -2   6   2       67.60       64.50      3.41 o 
  -1   6   2        0.09        0.88      0.84 o 
   0   6   2       44.28       51.91      2.62 o 
   1   6   2       70.45       64.31      3.93 o 
   2   6   2      218.38      229.83      6.63 o 
   3   6   2       13.65       12.00      2.11 o 
   4   6   2      342.56      347.57     11.17 o 
   5   6   2      935.81      910.69     17.53 o 
   6   6   2        7.89       10.92      2.48 o 
   7   6   2      124.83      115.47      5.16 o 
   8   6   2        0.72       -1.75      1.75 o 
   9   6   2        7.42        9.21      2.18 o 
  -8   7   2        4.20        5.10      2.33 o 
  -7   7   2       27.66       21.24      3.26 o 
  -6   7   2        8.65        4.98      2.16 o 
  -5   7   2        0.10       -1.33      1.33 o 
  -4   7   2       30.87       26.45      2.69 o 
  -3   7   2       78.67       71.68      4.42 o 
  -2   7   2      331.51      331.47      8.40 o 
  -1   7   2      290.06      185.71      9.88 o 
   0   7   2      166.68      175.69      5.44 o 
   1   7   2      224.08      225.86      6.46 o 
   2   7   2      293.14      303.71      9.12 o 
   3   7   2        1.28        1.95      1.60 o 
   4   7   2       34.56       34.57      4.27 o 
   5   7   2      307.64      309.87     11.50 o 
   6   7   2        4.42        6.92      2.80 o 
   7   7   2      123.14      133.68      8.05 o 
   8   7   2       91.72       92.06      5.80 o 
  -7   8   2       14.62       12.59      2.72 o 
  -6   8   2        0.96        2.94      2.09 o 
  -5   8   2       30.13       33.52      3.61 o 
  -4   8   2       24.21       23.69      4.26 o 
  -3   8   2        9.51       15.86      2.76 o 
  -2   8   2       76.99       74.75      4.75 o 
  -1   8   2        0.07        3.31      1.93 o 
   0   8   2        2.19        3.06      4.36 o 
   1   8   2       96.83       91.59      4.84 o 
   2   8   2        5.66        7.40      2.96 o 
   3   8   2      251.16      256.78     10.73 o 
   4   8   2       27.73       26.53      4.08 o 
   5   8   2        2.01        1.35      2.22 o 
   6   8   2      132.67      142.76      8.90 o 
  -4   9   2      138.18      139.92      8.58 o 
  -3   9   2      102.88      101.02      5.85 o 
  -2   9   2       77.86       85.40     12.83 o 
  -1   9   2       28.75       33.71      7.00 o 
   0   9   2       27.00       39.36      6.51 o 
   1   9   2       63.87       72.11      7.23 o 
   2   9   2       13.50        9.84      9.81 o 
   3   9   2      106.30      108.57     25.74 o 
 -11   0   3        0.79       -1.71      1.91 o 
  -9   0   3     4016.12     4124.85     86.05 o 
  -7   0   3      208.87      206.39      6.39 o 
  -5   0   3     2192.01     2076.45     49.93 o 
  -3   0   3        1.40        4.49      1.22 o 
  -1   0   3       40.04       43.42      1.94 o 
   1   0   3      232.27      257.77      9.55 o 
   3   0   3     7173.48     6544.40    105.00 o 
   5   0   3      976.58     1075.82     19.04 o 
   7   0   3      697.05      638.38     12.72 o 
   9   0   3       25.29       25.25      3.11 o 
  11   0   3       32.26       43.79      4.16 o 
 -12   1   3       95.00       97.57      8.40 o 
 -11   1   3        1.41        3.02      1.41 o 
 -10   1   3      172.15      178.42      4.88 o 
  -9   1   3      269.77      273.39      6.12 o 
  -8   1   3        0.70        0.74      0.74 o 
  -7   1   3       14.11       12.86      1.00 o 
  -6   1   3      105.07      104.85      2.71 o 
  -5   1   3      798.79      870.71     10.81 o 
  -4   1   3       34.06       36.62      1.74 o 
  -3   1   3     1264.51     1237.98     17.65 o 
  -2   1   3    13946.17    11045.23    534.00 o 
  -1   1   3     1304.72     1339.85     19.25 o 
   0   1   3     1041.84     1061.72     15.31 o 
   1   1   3      356.92      340.97      6.39 o 
   2   1   3     1986.82     1969.45     25.37 o 
   3   1   3      328.85      389.18      5.27 o 
   4   1   3     4738.44     4598.16     52.65 o 
   5   1   3      107.36      157.37      2.99 o 
   6   1   3       50.00       49.04      1.73 o 
   7   1   3      292.43      286.25      4.94 o 
   8   1   3      152.87      156.99      3.90 o 
   9   1   3       20.79       28.67      2.01 o 
  10   1   3       38.44       39.36      2.45 o 
  11   1   3       11.94       11.17      3.60 o 
 -12   2   3        0.01       -0.16      2.21 o 
 -11   2   3        0.50       -1.34      1.34 o 
 -10   2   3       11.97       12.37      1.66 o 
  -9   2   3       53.17       47.93      2.57 o 
  -8   2   3      129.60      124.18      3.66 o 
  -7   2   3       21.86       29.73      2.17 o 
  -6   2   3       88.66       94.63      2.17 o 
  -5   2   3      770.81      821.98     10.74 o 
  -4   2   3      657.66      721.07     10.10 o 
  -3   2   3       10.66       26.09      1.42 o 
  -2   2   3     1331.13     1360.28     20.23 o 
  -1   2   3       97.88       87.88      2.01 o 
   0   2   3     1591.66     1715.45     25.25 o 
   1   2   3     2561.21     2491.15     43.06 o 
   2   2   3       82.91       86.47      2.27 o 
   3   2   3        3.47        6.95      0.64 o 
   4   2   3      481.64      506.02      7.60 o 
   5   2   3     1118.83     1124.62     15.57 o 
   6   2   3       11.93       10.54      1.13 o 
   7   2   3       66.60       62.48      4.19 o 
   8   2   3      551.82      555.02     10.49 o 
   9   2   3       62.49       60.47      3.93 o 
  10   2   3        0.50       -0.90      1.40 o 
  11   2   3       98.15       91.49      4.76 o 
 -11   3   3        0.39       -0.55      1.47 o 
 -10   3   3       35.93       42.66      9.32 o 
  -9   3   3       35.95       30.64      3.43 o 
  -8   3   3      196.08      187.00      5.32 o 
  -7   3   3       69.42       67.79      2.76 o 
  -6   3   3       34.53       50.80      2.35 o 
  -5   3   3      181.28      199.97      3.93 o 
  -4   3   3     2696.02     2843.04     41.73 o 
  -3   3   3        2.60        5.86      0.70 o 
  -2   3   3      116.26      100.65      2.02 o 
  -1   3   3        7.81       11.71      1.33 o 
   0   3   3       24.75       53.50      1.69 o 
   1   3   3       46.78       44.32      2.12 o 
   2   3   3        1.09        0.16      0.67 o 
   3   3   3      823.49      939.03     15.12 o 
   4   3   3      987.46      978.95     13.65 o 
   5   3   3     1307.15     1239.40     22.32 o 
   6   3   3      746.64      732.04     12.70 o 
   7   3   3        4.57        5.31      1.35 o 
   8   3   3      731.64      688.60     12.58 o 
   9   3   3      250.54      245.77      7.40 o 
  10   3   3       12.04        7.61      2.09 o 
  11   3   3       19.06       21.47      2.95 o 
 -11   4   3       48.16       37.03      3.42 o 
 -10   4   3       48.08       59.11      3.81 o 
  -9   4   3       21.29       29.94      3.50 o 
  -8   4   3       15.89       14.11      2.48 o 
  -7   4   3      175.56      173.48     10.01 o 
  -6   4   3        0.01        0.55      0.95 o 
  -5   4   3     1243.85     1167.68     18.35 o 
  -4   4   3      235.27      244.39      5.02 o 
  -3   4   3      248.10      264.29      5.25 o 
  -2   4   3      176.64      197.17      3.58 o 
  -1   4   3     6624.41     6096.41     99.74 o 
   0   4   3      273.10      373.50      7.21 o 
   1   4   3     3387.97     3560.26     62.15 o 
   2   4   3      155.35      154.11      3.48 o 
   3   4   3      641.79      601.55     10.47 o 
   4   4   3      450.04      443.32      9.08 o 
   5   4   3        4.09        3.01      1.04 o 
   6   4   3      110.32       95.90      7.26 o 
   7   4   3       18.10       20.16      3.94 o 
   8   4   3       16.96       15.92      2.29 o 
   9   4   3       49.66       35.84      3.27 o 
  10   4   3        1.50        3.28      1.86 o 
 -10   5   3        0.84       -1.54      1.54 o 
  -9   5   3        1.28        2.02      1.70 o 
  -8   5   3        0.74       -1.25      1.57 o 
  -7   5   3       33.63       49.76      4.97 o 
  -6   5   3       67.38       70.53      4.68 o 
  -5   5   3      557.06      553.53     10.09 o 
  -4   5   3       32.67       32.26      2.21 o 
  -3   5   3      109.13      101.20      3.16 o 
  -2   5   3        4.31       11.66      0.99 o 
  -1   5   3       63.98       67.69      3.07 o 
   0   5   3      401.34      421.71      8.86 o 
   1   5   3      386.88      364.25      8.98 o 
   2   5   3        1.16       -0.20      0.98 o 
   3   5   3       27.03       33.97      3.94 o 
   4   5   3       89.25       84.12      3.93 o 
   5   5   3      659.06      622.17     25.29 o 
   6   5   3       64.97       66.50      3.76 o 
   7   5   3       96.36       94.68      4.41 o 
   8   5   3       19.64       15.15      2.36 o 
   9   5   3        6.30       11.45      2.44 o 
  -9   6   3       97.62       97.56      5.79 o 
  -8   6   3       17.82       15.75      2.83 o 
  -7   6   3        9.71        8.57      2.27 o 
  -6   6   3      170.36      173.26      6.61 o 
  -5   6   3       44.42       39.23      3.16 o 
  -4   6   3        6.75        4.20      1.73 o 
  -3   6   3        7.49        7.87      1.48 o 
  -2   6   3      350.73      326.18      6.86 o 
  -1   6   3      461.65      455.54     10.01 o 
   0   6   3      201.66      187.67      5.38 o 
   1   6   3       66.17       64.18      5.88 o 
   2   6   3       29.48       26.78      2.57 o 
   3   6   3       25.54       25.34      2.50 o 
   4   6   3       32.16       32.45      3.96 o 
   5   6   3       17.18       22.79      3.81 o 
   6   6   3        0.55       -1.46      1.46 o 
   7   6   3        6.24        4.72      1.73 o 
   8   6   3        4.04        1.55      1.66 o 
  -8   7   3      139.77      160.14      7.61 o 
  -7   7   3        2.09        6.64      2.36 o 
  -6   7   3      124.22      136.79      7.55 o 
  -5   7   3       71.61       75.85      4.00 o 
  -4   7   3       52.24       51.85      3.54 o 
  -3   7   3       43.45       40.18      2.94 o 
  -2   7   3      419.34      427.83     12.47 o 
  -1   7   3       65.84       26.46      3.92 o 
   0   7   3      411.12      407.31     10.85 o 
   1   7   3      114.30      115.32      8.51 o 
   2   7   3       83.25       84.85      4.19 o 
   3   7   3      492.25      498.17     12.46 o 
   4   7   3      458.69      491.13     12.89 o 
   5   7   3       40.14       40.08      4.90 o 
   6   7   3       42.98       47.47      5.69 o 
   7   7   3       48.46       49.69      7.31 o 
  -7   8   3       51.11       55.03      5.16 o 
  -6   8   3        4.35       10.01      2.48 o 
  -5   8   3      108.36      112.94      8.44 o 
  -4   8   3      146.81      146.20      6.93 o 
  -3   8   3        9.75       10.80      2.58 o 
  -2   8   3       17.92       19.52      2.97 o 
  -1   8   3      316.53      353.96     11.49 o 
   0   8   3      106.68      119.74      7.64 o 
   1   8   3        2.34        0.24      2.24 o 
   2   8   3       22.85       22.07      3.01 o 
   3   8   3      197.12      210.57      7.38 o 
   4   8   3        0.17        0.02      2.20 o 
   5   8   3       21.72       20.78      4.08 o 
   6   8   3       79.87       81.28      6.39 o 
  -4   9   3        0.04       -0.80      1.99 o 
  -3   9   3       22.75       27.30      4.45 o 
  -2   9   3        5.50        8.19      2.62 o 
  -1   9   3      161.80      177.94     11.94 o 
   0   9   3        6.44       13.29      4.43 o 
   1   9   3        3.58        2.88      2.83 o 
   2   9   3        4.25        1.49      8.69 o 
   3   9   3        4.31       -0.54      5.03 o 
 -12   0   4       27.04       22.87      4.90 o 
 -10   0   4      479.99      460.89     18.82 o 
  -8   0   4       17.68       21.20      1.82 o 
  -6   0   4        4.27       16.12      1.81 o 
  -4   0   4     2703.58     2631.21     44.30 o 
  -2   0   4      731.66      857.28     18.13 o 
   0   0   4       32.13      137.45      5.26 o 
   2   0   4      505.85      483.86     10.95 o 
   4   0   4        6.36        4.15      0.93 o 
   6   0   4      954.51     1080.43     19.58 o 
   8   0   4        0.30        0.04      1.15 o 
  10   0   4       24.73       23.69      3.19 o 
 -12   1   4        9.40        6.50      3.35 o 
 -11   1   4       33.90       31.13      2.77 o 
 -10   1   4       15.14       17.68      2.18 o 
  -9   1   4       74.85       81.05      3.55 o 
  -8   1   4      132.36      135.95      3.54 o 
  -7   1   4       18.10       17.94      1.95 o 
  -6   1   4     1155.18     1216.63     16.09 o 
  -5   1   4        0.34       -0.03      0.41 o 
  -4   1   4       10.64        5.82      0.51 o 
  -3   1   4     6104.15     5758.83     83.07 o 
  -2   1   4    13216.93    10980.95    682.15 o 
  -1   1   4    27222.05    18203.41   1302.74 o 
   0   1   4     5089.18     4684.31     58.85 o 
   1   1   4     5845.13     5316.78     80.86 o 
   2   1   4       15.33        9.23      2.08 o 
   3   1   4        1.84        0.96      0.41 o 
   4   1   4      493.01      498.65      6.82 o 
   5   1   4      374.79      391.08      5.80 o 
   6   1   4       33.33       39.29      1.66 o 
   7   1   4      316.12      312.22      5.89 o 
   8   1   4        0.09        1.39      0.98 o 
   9   1   4        9.71       11.48      1.59 o 
  10   1   4       13.72       12.14      2.65 o 
  11   1   4       41.55       48.82      3.72 o 
 -12   2   4        0.67        1.29      1.91 o 
 -11   2   4       16.63       16.39      2.27 o 
 -10   2   4       90.30      100.36      3.63 o 
  -9   2   4        3.84        2.81      1.18 o 
  -8   2   4       24.17       31.46      2.19 o 
  -7   2   4       14.09       13.82      1.56 o 
  -6   2   4      632.51      604.08      8.16 o 
  -5   2   4     1512.84     1688.30     20.00 o 
  -4   2   4     1888.55     1954.82     28.97 o 
  -3   2   4     1395.02     1545.27     26.59 o 
  -2   2   4     9853.05     8331.82    197.34 o 
  -1   2   4     1173.53     1233.30     16.11 o 
   0   2   4      939.34      967.39     14.28 o 
   1   2   4     1251.50     1299.33     22.20 o 
   2   2   4    12068.27    10181.75    165.30 o 
   3   2   4      255.53      307.60      5.79 o 
   4   2   4       16.13       10.94      0.85 o 
   5   2   4      174.62      178.57      3.62 o 
   6   2   4     1899.03     1836.62     27.99 o 
   7   2   4       94.94       86.69      3.27 o 
   8   2   4       92.68       89.16      3.50 o 
   9   2   4       90.08       75.52      3.69 o 
  10   2   4       14.98       24.18      2.71 o 
  11   2   4        3.85        4.60      2.47 o 
 -12   3   4        0.37        2.24      1.71 o 
 -11   3   4       42.10       42.52      3.39 o 
 -10   3   4       44.80       53.83      3.62 o 
  -9   3   4       29.26       21.53      2.19 o 
  -8   3   4        4.21        0.34      1.07 o 
  -7   3   4       79.03       75.29      2.99 o 
  -6   3   4      676.26      690.31     12.65 o 
  -5   3   4      195.33      252.49      5.25 o 
  -4   3   4       61.76       36.81      1.43 o 
  -3   3   4      806.68      840.08     13.24 o 
  -2   3   4      148.69      151.24      2.92 o 
  -1   3   4      201.85      192.19      3.59 o 
   0   3   4       37.74       33.27      1.66 o 
   1   3   4      157.62      190.61      4.88 o 
   2   3   4      471.00      434.55      8.72 o 
   3   3   4       28.14       31.22      1.87 o 
   4   3   4      259.36      248.21      5.34 o 
   5   3   4      661.76      618.91     10.90 o 
   6   3   4       97.86      113.07      3.72 o 
   7   3   4      374.73      336.10      7.31 o 
   8   3   4       43.64       55.43      4.07 o 
   9   3   4       52.24       57.06      3.62 o 
  10   3   4       71.00       69.82      4.51 o 
 -11   4   4        0.06       -0.43      1.48 o 
 -10   4   4        8.74        6.97      1.88 o 
  -9   4   4        0.01       -0.79      1.43 o 
  -8   4   4      212.42      214.27      5.76 o 
  -7   4   4       31.20       30.92      2.33 o 
  -6   4   4      130.95      138.10      4.26 o 
  -5   4   4       24.17       21.39      2.40 o 
  -4   4   4       37.27       37.28      2.58 o 
  -3   4   4      179.58      184.07      3.32 o 
  -2   4   4      801.78      894.69     12.40 o 
  -1   4   4      426.20      456.89      8.44 o 
   0   4   4       54.71       71.57      2.80 o 
   1   4   4      817.08      907.80     17.66 o 
   2   4   4      756.97      850.78     13.95 o 
   3   4   4      120.15      125.03      4.28 o 
   4   4   4      270.60      298.47     10.40 o 
   5   4   4        0.07        1.25      1.03 o 
   6   4   4      212.54      213.25      5.47 o 
   7   4   4       29.05       21.66      2.06 o 
   8   4   4        1.18        0.37      1.42 o 
   9   4   4       79.37       85.30      4.45 o 
  10   4   4       14.78        6.83      2.45 o 
 -10   5   4       90.22       99.83      5.78 o 
  -9   5   4        4.79       11.78      2.87 o 
  -8   5   4        0.17       -1.56      1.56 o 
  -7   5   4        0.55        0.21      1.40 o 
  -6   5   4      158.49      153.43     14.50 o 
  -5   5   4       21.64       24.37      1.88 o 
  -4   5   4        1.47        0.11      1.20 o 
  -3   5   4      162.52      156.97      3.96 o 
  -2   5   4      159.70      156.91      3.29 o 
  -1   5   4      839.47      822.49     13.76 o 
   0   5   4        0.66        4.78      9.01 o 
   1   5   4        3.96       -0.80      0.80 o 
   2   5   4        0.48       -0.02      0.88 o 
   3   5   4      401.04      340.43     13.34 o 
   4   5   4      102.30      105.81      4.41 o 
   5   5   4     1383.69     1358.37     25.22 o 
   6   5   4      857.96      875.79     17.75 o 
   7   5   4      265.64      279.21      6.93 o 
   8   5   4       29.32       22.21      3.68 o 
   9   5   4       51.30       36.15      6.13 o 
  -9   6   4       16.38       20.19      3.23 o 
  -8   6   4       12.83       10.01      2.73 o 
  -7   6   4        1.16        2.14      1.77 o 
  -6   6   4        6.04       11.48      2.44 o 
  -5   6   4        0.16       -0.34      0.94 o 
  -4   6   4       69.41       62.92      3.25 o 
  -3   6   4      619.14      617.43     13.09 o 
  -2   6   4     1007.64      995.95     28.16 o 
  -1   6   4       23.64       28.30      2.74 o 
   0   6   4        7.70        8.97      1.65 o 
   1   6   4      197.64      187.43      6.23 o 
   2   6   4     1169.07     1156.42     24.06 o 
   3   6   4       26.26       22.46      3.79 o 
   4   6   4        1.32        1.46      1.51 o 
   5   6   4       90.06       99.55      4.27 o 
   6   6   4      197.72      203.63      7.91 o 
   7   6   4       16.99       14.88      2.79 o 
   8   6   4       60.66       57.47      5.03 o 
  -8   7   4       67.50       77.49      6.30 o 
  -7   7   4       13.91       17.49      4.77 o 
  -6   7   4      306.11      293.11      9.33 o 
  -5   7   4       39.21       39.60      3.37 o 
  -4   7   4        8.42        9.17      1.77 o 
  -3   7   4      348.19      332.90      8.62 o 
  -2   7   4      447.82      445.14     13.01 o 
  -1   7   4       78.57       76.87      4.43 o 
   0   7   4        1.23       -0.40      1.23 o 
   1   7   4        0.46       -0.05      1.33 o 
   2   7   4       73.19       72.23      5.37 o 
   3   7   4        4.62        1.53      1.53 o 
   4   7   4        0.71        2.20      1.92 o 
   5   7   4        6.65        3.43      2.34 o 
   6   7   4        4.97        6.78      2.26 o 
   7   7   4        1.04       -0.64      4.17 o 
  -7   8   4       39.85       50.47      4.97 o 
  -6   8   4        4.87        5.28      4.35 o 
  -5   8   4       50.71       46.08      7.62 o 
  -4   8   4        0.29        0.30      1.39 o 
  -3   8   4       36.81       52.36      7.24 o 
  -2   8   4       46.86       55.42      4.57 o 
  -1   8   4      136.64      135.65      6.58 o 
   0   8   4        7.68        7.08      3.27 o 
   1   8   4       10.10       16.92      4.34 o 
   2   8   4        7.44       11.02      2.32 o 
   3   8   4      134.99      137.98      5.77 o 
   4   8   4        4.10        3.92      6.11 o 
   5   8   4        4.15        3.35      2.57 o 
  -4   9   4        4.87        6.79      2.58 o 
  -3   9   4        9.94        7.96      2.44 o 
  -2   9   4       20.98       10.96      4.19 o 
  -1   9   4      232.69      253.11      9.77 o 
   0   9   4        1.36       -2.30      2.30 o 
   1   9   4       12.80       13.17      4.20 o 
   2   9   4        9.32       10.75      3.55 o 
   3   9   4       49.23       46.51     16.03 o 
 -11   0   5       44.41       49.72      6.30 o 
  -9   0   5      299.91      289.63      8.54 o 
  -7   0   5     1071.82     1041.81     18.45 o 
  -5   0   5       81.49      106.90      4.81 o 
  -3   0   5     3318.53     3006.04     61.50 o 
  -1   0   5     3763.70     3636.31     84.40 o 
   1   0   5      388.99      366.54     12.60 o 
   3   0   5     5021.60     5302.83    104.74 o 
   5   0   5     2942.92     2902.82     48.31 o 
   7   0   5       54.16       56.41      2.98 o 
   9   0   5      702.84      731.82     18.63 o 
  11   0   5        2.19       -0.05      3.74 o 
 -12   1   5        0.04       -0.41      1.67 o 
 -11   1   5      106.04      129.78      6.37 o 
 -10   1   5       10.24       13.49      2.90 o 
  -9   1   5        1.59       -0.76      0.98 o 
  -8   1   5       33.76       40.30      2.80 o 
  -7   1   5      740.22      788.56     11.10 o 
  -6   1   5      164.76      181.92      3.33 o 
  -5   1   5       80.08       78.66      1.79 o 
  -4   1   5     2349.20     2361.14     30.21 o 
  -3   1   5     3141.72     3122.44     45.36 o 
  -2   1   5     3584.90     3693.89     53.23 o 
  -1   1   5     3990.56     3969.82     69.02 o 
   0   1   5     9805.19     8337.27    138.06 o 
   1   1   5      894.61      929.27     13.81 o 
   2   1   5       20.32       19.05      1.49 o 
   3   1   5      336.87      315.15      6.78 o 
   4   1   5       54.04       49.97      1.53 o 
   5   1   5       84.69       65.99      2.26 o 
   6   1   5      296.64      289.42      4.90 o 
   7   1   5       29.51       30.31      1.92 o 
   8   1   5      239.01      234.80      5.16 o 
   9   1   5        7.12        6.34      1.54 o 
  10   1   5        0.10        0.65      1.34 o 
  11   1   5        9.70       16.62      2.22 o 
 -12   2   5        0.36        1.04      2.83 o 
 -11   2   5       19.65       13.16      2.95 o 
 -10   2   5        0.38        0.37      1.13 o 
  -9   2   5      103.46      109.65      4.21 o 
  -8   2   5      201.90      193.31      5.07 o 
  -7   2   5      561.89      519.15      9.81 o 
  -6   2   5      320.21      392.00      7.76 o 
  -5   2   5      477.26      475.41      6.84 o 
  -4   2   5      238.18      267.36      8.04 o 
  -3   2   5      168.16      175.19      4.25 o 
  -2   2   5      224.47      231.27      4.21 o 
  -1   2   5     1090.91     1137.93     14.97 o 
   0   2   5     2556.18     2530.42     36.12 o 
   1   2   5       46.18       47.05      1.29 o 
   2   2   5       26.23       26.12      2.76 o 
   3   2   5      291.91      247.81      5.74 o 
   4   2   5      308.10      328.81      6.44 o 
   5   2   5        8.88       13.04      1.41 o 
   6   2   5      308.24      328.36      8.99 o 
   7   2   5        2.24        1.83      1.46 o 
   8   2   5        8.84        9.56      2.76 o 
   9   2   5       39.41       40.02      3.51 o 
  10   2   5       12.36       12.22      2.04 o 
 -12   3   5        4.58        5.88      3.13 o 
 -11   3   5       27.35       32.97      3.10 o 
 -10   3   5       22.77       25.55      2.23 o 
  -9   3   5        0.68        0.64      1.28 o 
  -8   3   5      168.56      152.39      4.57 o 
  -7   3   5      408.56      402.11      8.63 o 
  -6   3   5       86.05       90.83      2.94 o 
  -5   3   5       17.52       16.62      1.55 o 
  -4   3   5        0.35        0.21      0.94 o 
  -3   3   5      929.78      983.66     15.66 o 
  -2   3   5     1210.65     1224.65     16.54 o 
  -1   3   5      108.24      147.93      3.10 o 
   0   3   5     2043.13     2037.64     29.54 o 
   1   3   5     4061.12     4103.42     58.33 o 
   2   3   5      485.71      593.42     11.43 o 
   3   3   5      110.86       97.28      3.26 o 
   4   3   5      929.97      923.18     17.28 o 
   5   3   5        0.43       -0.24      0.92 o 
   6   3   5      558.90      551.61     10.32 o 
   7   3   5        0.03        0.82      1.26 o 
   8   3   5       84.91       89.27      4.30 o 
   9   3   5        0.89        3.96      1.39 o 
  10   3   5      126.83      131.09      7.73 o 
 -11   4   5        6.72        6.38      2.48 o 
 -10   4   5        1.26        2.44      1.72 o 
  -9   4   5        6.82        5.76      2.00 o 
  -8   4   5       85.84       89.35      3.79 o 
  -7   4   5       69.00       73.77      3.56 o 
  -6   4   5       42.50       48.74      2.32 o 
  -5   4   5       55.06       45.99      2.68 o 
  -4   4   5        2.69        3.02      1.01 o 
  -3   4   5      668.81      695.69     10.34 o 
  -2   4   5      857.09      936.08     15.26 o 
  -1   4   5      285.71      334.62      5.85 o 
   0   4   5       17.44        9.82      1.05 o 
   1   4   5     2784.47     2841.34     50.11 o 
   2   4   5        2.32        0.72      0.82 o 
   3   4   5      124.91      139.49      4.29 o 
   4   4   5      158.25      162.91      4.93 o 
   5   4   5     1189.86     1158.59     21.70 o 
   6   4   5        0.72        0.10      1.03 o 
   7   4   5       64.11       63.48      3.24 o 
   8   4   5       66.51       64.34      3.37 o 
   9   4   5       27.41       29.44      3.13 o 
 -10   5   5       52.52       52.07      4.69 o 
  -9   5   5       11.29        6.54      2.30 o 
  -8   5   5      264.51      273.86      8.68 o 
  -7   5   5       10.34       13.57      1.84 o 
  -6   5   5       13.62       14.68      1.66 o 
  -5   5   5      145.28      144.15      4.74 o 
  -4   5   5      674.01      689.68     14.01 o 
  -3   5   5     1531.68     1553.45     28.07 o 
  -2   5   5      145.85      158.85      4.39 o 
  -1   5   5        0.07        2.29      0.72 o 
   0   5   5     1362.68     1467.99     23.69 o 
   1   5   5       46.88       52.34      2.94 o 
   2   5   5       77.59       75.16      4.03 o 
   3   5   5       27.32       33.95      2.57 o 
   4   5   5      263.63      257.91      6.91 o 
   5   5   5      692.71      676.10     14.22 o 
   6   5   5      101.09      106.13      4.44 o 
   7   5   5       96.13       86.80      4.17 o 
   8   5   5       39.10       31.01      3.75 o 
   9   5   5        0.13       -1.83      1.83 o 
  -9   6   5        1.19        1.17      1.85 o 
  -8   6   5        3.60        5.31      2.17 o 
  -7   6   5      111.22       96.70      5.38 o 
  -6   6   5       55.18       48.27      2.78 o 
  -5   6   5        1.54        0.91      1.25 o 
  -4   6   5     1054.02     1040.82     28.09 o 
  -3   6   5      627.36      652.09     13.77 o 
  -2   6   5      207.22      215.79      7.58 o 
  -1   6   5      319.76      311.66      5.88 o 
   0   6   5        8.14       11.95      1.77 o 
   1   6   5      168.67      181.92      5.94 o 
   2   6   5       18.20       18.58      2.39 o 
   3   6   5      286.23      282.71      8.14 o 
   4   6   5       42.33       42.30      3.11 o 
   5   6   5        5.48        7.51      2.04 o 
   6   6   5       18.20       16.17      2.29 o 
   7   6   5        5.35        1.71      2.43 o 
   8   6   5        5.58        8.62      2.65 o 
  -8   7   5       22.39       19.61      4.26 o 
  -7   7   5      106.72      108.55      5.90 o 
  -6   7   5      160.12      177.28      7.56 o 
  -5   7   5       29.05       23.81      3.57 o 
  -4   7   5      245.65      239.12      7.08 o 
  -3   7   5       27.55       30.23      2.72 o 
  -2   7   5      317.93      320.57      8.42 o 
  -1   7   5      214.54      215.00      7.07 o 
   0   7   5      162.89      171.08      9.28 o 
   1   7   5      169.07      166.69      6.08 o 
   2   7   5       31.07       36.35      3.24 o 
   3   7   5       43.40       49.10      3.83 o 
   4   7   5        0.06       -1.42      1.42 o 
   5   7   5       15.27       12.56      2.68 o 
   6   7   5       27.24       28.91      3.69 o 
   7   7   5        0.56       -0.37      2.02 o 
  -7   8   5       27.48       26.83      3.72 o 
  -6   8   5       50.58       53.16      3.81 o 
  -5   8   5       23.86       24.01      2.91 o 
  -4   8   5        2.22        0.88      1.67 o 
  -3   8   5      141.09      165.92      8.39 o 
  -2   8   5        0.59        1.41      1.91 o 
  -1   8   5       68.72       68.37      4.73 o 
   0   8   5      413.88      413.33     19.43 o 
   1   8   5       20.69       32.58      5.23 o 
   2   8   5       37.42       35.51      4.59 o 
   3   8   5       36.10       39.28      3.73 o 
   4   8   5       24.46       39.92      7.45 o 
   5   8   5       74.71       82.00      5.48 o 
  -4   9   5        1.84       -0.34      1.91 o 
  -3   9   5      155.48      158.81     11.59 o 
  -2   9   5       13.04       13.35      4.54 o 
  -1   9   5       23.18       18.24      3.06 o 
   0   9   5        1.80        2.68      1.93 o 
   1   9   5       21.37       36.60      6.61 o 
   2   9   5        0.08        1.77      2.82 o 
 -12   0   6        8.41        6.09      3.41 o 
 -10   0   6       68.64       45.71      5.83 o 
  -8   0   6      569.61      547.74     10.82 o 
  -6   0   6     2886.21     2684.67     45.42 o 
  -4   0   6      958.90      968.12     20.96 o 
  -2   0   6      283.39      235.66      5.89 o 
   0   0   6      550.99      589.62     18.94 o 
   2   0   6     6826.13     6549.72    128.58 o 
   4   0   6      438.22      464.15     11.63 o 
   6   0   6      260.28      260.83      8.80 o 
   8   0   6       18.31       17.20      2.82 o 
  10   0   6       25.71       29.89      3.68 o 
 -12   1   6        1.22        2.77      2.10 o 
 -11   1   6       68.78       83.49      8.58 o 
 -10   1   6        0.51        2.68      1.25 o 
  -9   1   6      180.25      169.55     11.00 o 
  -8   1   6        0.35       -0.13      0.86 o 
  -7   1   6      194.34      216.23      4.23 o 
  -6   1   6      142.46      146.93      2.83 o 
  -5   1   6      803.55      853.64     11.64 o 
  -4   1   6       73.35      132.48      4.17 o 
  -3   1   6      916.75      920.70     14.05 o 
  -2   1   6      276.27      341.89      5.73 o 
  -1   1   6     1985.58     1950.34     33.22 o 
   0   1   6     8473.04     7687.55     96.34 o 
   1   1   6      262.73      274.66      4.81 o 
   2   1   6      877.43      950.41     14.44 o 
   3   1   6     1117.02     1183.50     21.00 o 
   4   1   6     2081.85     2098.38     36.00 o 
   5   1   6       57.04       52.70      2.30 o 
   6   1   6        0.51        1.10      0.84 o 
   7   1   6      349.51      334.26      9.50 o 
   8   1   6        0.00        1.07      1.13 o 
   9   1   6       29.33       35.84      2.70 o 
  10   1   6        0.78       -0.07      1.42 o 
 -12   2   6        1.71        5.28      3.17 o 
 -11   2   6        4.54        5.03      1.88 o 
 -10   2   6        5.85        3.42      1.55 o 
  -9   2   6       57.42       66.76      3.26 o 
  -8   2   6       76.98       78.25      3.19 o 
  -7   2   6       49.65       44.95      2.39 o 
  -6   2   6      392.72      467.46      9.81 o 
  -5   2   6      386.07      415.56      6.93 o 
  -4   2   6       17.08       11.78      1.26 o 
  -3   2   6        3.56        1.20      0.83 o 
  -2   2   6     1608.92     1667.93     24.75 o 
  -1   2   6     5995.74     5782.47    119.57 o 
   0   2   6        0.25        0.06      0.37 o 
   1   2   6        9.46       10.62      1.09 o 
   2   2   6      454.07      528.23     10.26 o 
   3   2   6      105.16      119.73      3.68 o 
   4   2   6     1398.96     1422.92     25.28 o 
   5   2   6        8.84        7.54      1.94 o 
   6   2   6        0.08       -0.99      0.99 o 
   7   2   6       95.25       80.36      3.26 o 
   8   2   6      325.80      329.76      7.51 o 
   9   2   6       38.27       36.50      4.35 o 
  10   2   6      104.12       98.29      4.85 o 
 -12   3   6        8.55        9.56      2.56 o 
 -11   3   6       15.73       19.28      2.48 o 
 -10   3   6       19.22       11.92      1.96 o 
  -9   3   6      191.88      203.53      5.80 o 
  -8   3   6       13.21       11.26      1.64 o 
  -7   3   6       72.53       75.37      3.85 o 
  -6   3   6      104.19      106.62      3.76 o 
  -5   3   6      298.83      287.19      6.81 o 
  -4   3   6     3359.73     3349.10     94.93 o 
  -3   3   6     1289.89     1377.70     20.93 o 
  -2   3   6      146.88      137.60      2.86 o 
  -1   3   6     9388.13     8514.30    190.45 o 
   0   3   6     2183.00     2363.77     34.08 o 
   1   3   6      260.30      239.35      4.44 o 
   2   3   6      199.01      214.63      6.70 o 
   3   3   6      595.30      589.86     11.71 o 
   4   3   6      696.78      682.96     13.50 o 
   5   3   6        1.39        0.06      1.10 o 
   6   3   6      620.18      636.02     13.29 o 
   7   3   6       29.58       24.38      2.18 o 
   8   3   6       38.10       36.33      2.71 o 
   9   3   6       12.50       13.68      2.02 o 
  10   3   6       12.42       14.61      2.58 o 
 -11   4   6        0.57       -1.44      1.44 o 
 -10   4   6        0.03        1.98      1.83 o 
  -9   4   6       30.57       24.07      2.62 o 
  -8   4   6      411.59      381.09      8.35 o 
  -7   4   6       15.87       33.17      6.29 o 
  -6   4   6      230.98      231.25      6.28 o 
  -5   4   6      275.34      274.51      6.89 o 
  -4   4   6      785.94      836.65     16.11 o 
  -3   4   6       56.06       55.03      2.32 o 
  -2   4   6      718.13      656.79      9.58 o 
  -1   4   6       16.17       15.71      1.10 o 
   0   4   6      251.82      254.29      4.90 o 
   1   4   6      208.49      185.39      4.83 o 
   2   4   6     1744.68     1714.45     30.00 o 
   3   4   6        0.68        0.24      0.93 o 
   4   4   6       59.28       64.54      3.10 o 
   5   4   6        4.03        4.87      3.21 o 
   6   4   6      129.05      131.82      4.91 o 
   7   4   6        4.38        3.87      2.06 o 
   8   4   6       17.80       19.62      3.24 o 
   9   4   6        3.56        7.54      2.77 o 
 -10   5   6       25.30       25.30      4.25 o 
  -9   5   6       60.12       52.32      4.25 o 
  -8   5   6       80.57       91.89      4.12 o 
  -7   5   6       71.71       66.04      2.95 o 
  -6   5   6       87.65       72.95      5.46 o 
  -5   5   6        0.02       -1.04      1.04 o 
  -4   5   6      324.47      308.98      7.71 o 
  -3   5   6       32.09       38.35      2.48 o 
  -2   5   6        0.01       -0.70      0.75 o 
  -1   5   6      224.29      247.97      4.99 o 
   0   5   6      315.34      311.06      7.77 o 
   1   5   6      728.75      743.11     14.94 o 
   2   5   6      163.09      171.63      5.06 o 
   3   5   6       20.39       15.73      2.94 o 
   4   5   6       64.03       63.71      3.26 o 
   5   5   6      364.08      349.66      8.82 o 
   6   5   6      147.99      142.09      5.39 o 
   7   5   6       36.02       35.72      3.20 o 
   8   5   6       15.69       19.97      7.17 o 
  -9   6   6        5.82        4.80      2.31 o 
  -8   6   6        4.34        0.37      1.71 o 
  -7   6   6       34.35       33.70      3.03 o 
  -6   6   6        4.48        5.07      1.34 o 
  -5   6   6      284.50      263.44      7.32 o 
  -4   6   6       56.38       53.57      3.25 o 
  -3   6   6       23.85       27.35      3.00 o 
  -2   6   6      250.98      250.35      6.89 o 
  -1   6   6        1.03        1.71      1.45 o 
   0   6   6        0.06        0.26      1.12 o 
   1   6   6      224.32      220.20      6.49 o 
   2   6   6       55.96       46.29      3.27 o 
   3   6   6      311.00      290.90      7.68 o 
   4   6   6      505.58      512.06     11.67 o 
   5   6   6       13.34       11.00      1.98 o 
   6   6   6        6.98        6.79      1.77 o 
   7   6   6        7.47        7.98      2.51 o 
   8   6   6      149.27      163.42      7.72 o 
  -8   7   6        3.63        1.13      2.15 o 
  -7   7   6        0.88        2.02      1.90 o 
  -6   7   6       18.47       10.03      2.21 o 
  -5   7   6      344.93      364.92      9.49 o 
  -4   7   6       13.69       13.18      2.03 o 
  -3   7   6       21.05       18.53      2.40 o 
  -2   7   6        5.62        2.25      1.65 o 
  -1   7   6      202.29      204.91      8.03 o 
   0   7   6       28.99       29.34      4.18 o 
   1   7   6       33.34       35.38      3.04 o 
   2   7   6       42.86       39.49      3.38 o 
   3   7   6      237.95      249.80      7.24 o 
   4   7   6        0.51        0.17      1.37 o 
   5   7   6        7.90        6.58      1.82 o 
   6   7   6       16.17       17.91      5.06 o 
  -6   8   6       53.50       64.56      4.61 o 
  -5   8   6        2.21        5.12      1.80 o 
  -4   8   6      105.69      122.19      9.74 o 
  -3   8   6        5.59        2.42      1.91 o 
  -2   8   6       71.22       69.77      5.03 o 
  -1   8   6        1.41        1.59      1.80 o 
   0   8   6        5.26        3.46      3.34 o 
   1   8   6       94.51       84.68      6.29 o 
   2   8   6      155.12      152.56      8.67 o 
   3   8   6       14.23       13.69      2.31 o 
   4   8   6        9.57        9.38      3.85 o 
   5   8   6       12.12       12.43      2.93 o 
  -3   9   6        5.15       -2.05      2.91 o 
  -2   9   6        0.14        2.24      2.09 o 
  -1   9   6       20.47       21.77      3.55 o 
   0   9   6        1.54        6.31      2.37 o 
   1   9   6        8.35       15.60      4.68 o 
 -11   0   7      120.74      113.68      8.59 o 
  -9   0   7       77.65       80.87      6.37 o 
  -7   0   7        2.80        2.50      1.06 o 
  -5   0   7      281.22      270.04      7.18 o 
  -3   0   7      407.35      467.83     10.87 o 
  -1   0   7        0.02       -0.44      0.55 o 
   1   0   7      177.56      144.08      8.07 o 
   3   0   7     2552.01     2778.22     56.38 o 
   5   0   7      569.43      642.86     15.71 o 
   7   0   7      295.07      275.72      9.07 o 
   9   0   7       45.50       40.57      4.08 o 
 -12   1   7       96.99      102.03      9.88 o 
 -11   1   7       93.05      112.03      5.98 o 
 -10   1   7      377.30      389.35     12.95 o 
  -9   1   7      113.54      144.33      6.14 o 
  -8   1   7       11.32       11.47      1.89 o 
  -7   1   7      261.26      256.09      6.79 o 
  -6   1   7      664.55      696.62      9.88 o 
  -5   1   7     1576.28     1644.32     25.18 o 
  -4   1   7      114.18      107.55      2.49 o 
  -3   1   7     2081.98     2230.41     32.71 o 
  -2   1   7      962.03     1012.55     15.36 o 
  -1   1   7     1887.98     1813.32     31.11 o 
   0   1   7       41.41       38.73      1.40 o 
   1   1   7      286.48      258.19      4.72 o 
   2   1   7     3318.74     3316.88     47.46 o 
   3   1   7      281.14      295.06      6.72 o 
   4   1   7       78.43      103.40      3.65 o 
   5   1   7      280.41      286.16      7.13 o 
   6   1   7      379.40      397.23      9.28 o 
   7   1   7      549.17      540.97     10.22 o 
   8   1   7        1.60        0.83      1.29 o 
   9   1   7       20.07       21.68      2.75 o 
  10   1   7      175.62      190.06      6.69 o 
 -12   2   7        2.86       -0.45      1.90 o 
 -11   2   7        3.71        6.61      2.82 o 
 -10   2   7        0.18       -0.18      0.97 o 
  -9   2   7      235.72      232.37      6.52 o 
  -8   2   7       35.29       39.54      2.57 o 
  -7   2   7      167.13      163.94      4.41 o 
  -6   2   7        3.67        6.18      1.19 o 
  -5   2   7      426.66      426.35      8.98 o 
  -4   2   7      325.29      327.37      7.14 o 
  -3   2   7     4402.80     4197.03     60.77 o 
  -2   2   7      127.13      127.80      3.80 o 
  -1   2   7       63.30       68.15      1.71 o 
   0   2   7      493.70      597.03      8.50 o 
   1   2   7      214.79      175.61      3.50 o 
   2   2   7      408.28      462.43      8.11 o 
   3   2   7      201.85      190.02      5.08 o 
   4   2   7      106.53      123.37      4.44 o 
   5   2   7     1072.39     1028.69     19.42 o 
   6   2   7       18.22       16.11      2.22 o 
   7   2   7       10.87       10.50      2.00 o 
   8   2   7        0.55       -0.62      1.50 o 
   9   2   7      203.66      207.68      6.85 o 
  10   2   7        0.09        3.05      2.68 o 
 -12   3   7        2.85        2.96      1.90 o 
 -11   3   7        2.20        2.72      1.56 o 
 -10   3   7        2.27        1.09      1.40 o 
  -9   3   7       26.70       37.49      2.82 o 
  -8   3   7      106.51      102.78      3.85 o 
  -7   3   7      195.72      194.41      4.84 o 
  -6   3   7        4.91        4.76      1.19 o 
  -5   3   7       51.12       55.90      2.67 o 
  -4   3   7     1071.14     1026.41     18.93 o 
  -3   3   7       15.90       14.33      1.11 o 
  -2   3   7     1210.12     1236.74     16.53 o 
  -1   3   7        0.52        4.32      0.63 o 
   0   3   7      137.47      168.30      3.49 o 
   1   3   7       64.32       81.40      2.12 o 
   2   3   7      372.28      368.09      7.97 o 
   3   3   7     1288.50     1330.71     23.83 o 
   4   3   7       11.12        9.08      1.52 o 
   5   3   7       46.47       48.85      3.06 o 
   6   3   7       13.89       16.57      2.09 o 
   7   3   7        0.10       -0.25      1.30 o 
   8   3   7        0.03       -1.41      1.41 o 
   9   3   7        5.60        9.37      2.17 o 
 -11   4   7       20.62       18.05      3.26 o 
 -10   4   7       16.50       12.87      2.48 o 
  -9   4   7        0.61       -0.04      1.31 o 
  -8   4   7       11.92       12.19      1.85 o 
  -7   4   7       33.87       31.72      2.27 o 
  -6   4   7        0.80        2.41      1.26 o 
  -5   4   7        3.64        1.54      1.15 o 
  -4   4   7       47.40       47.40      2.52 o 
  -3   4   7        4.95        9.41      0.99 o 
  -2   4   7       19.73       29.28      1.67 o 
  -1   4   7       33.85       43.65      1.56 o 
   0   4   7      649.32      694.22     11.19 o 
   1   4   7      403.70      417.61      9.25 o 
   2   4   7       68.97       65.52      3.76 o 
   3   4   7       22.51       32.33      5.19 o 
   4   4   7       80.72       83.55      3.69 o 
   5   4   7       86.58       86.59      3.98 o 
   6   4   7       35.79       39.09      3.05 o 
   7   4   7       21.12       17.12      2.31 o 
   8   4   7       18.68       17.60      2.43 o 
   9   4   7       63.84       57.40      3.89 o 
 -10   5   7       80.53       81.57      5.23 o 
  -9   5   7       26.28       19.64      3.06 o 
  -8   5   7       51.78       49.50      3.21 o 
  -7   5   7      145.38      124.84      5.18 o 
  -6   5   7      338.40      353.12      8.80 o 
  -5   5   7        3.87       -1.10      1.10 o 
  -4   5   7     1105.43     1066.73     20.42 o 
  -3   5   7       82.24       82.09      5.04 o 
  -2   5   7      545.81      527.79     10.25 o 
  -1   5   7      482.20      518.69      8.10 o 
   0   5   7        9.11       12.95      1.49 o 
   1   5   7       52.40       59.21      2.76 o 
   2   5   7      475.08      477.54     10.36 o 
   3   5   7        7.38       10.16      4.90 o 
   4   5   7      115.55      117.78      4.50 o 
   5   5   7      178.54      157.27      5.45 o 
   6   5   7       45.32       44.55      3.37 o 
   7   5   7       17.91       15.49      2.68 o 
   8   5   7       56.89       45.19      3.66 o 
  -9   6   7       36.47       39.38      4.28 o 
  -8   6   7       84.58      104.01      5.69 o 
  -7   6   7        0.91        2.09      1.31 o 
  -6   6   7       23.58       13.85      2.03 o 
  -5   6   7       55.74       47.03      3.14 o 
  -4   6   7      193.19      202.30      6.24 o 
  -3   6   7      108.62      101.55     10.38 o 
  -2   6   7      147.95      156.91      5.19 o 
  -1   6   7       83.72       87.46      4.51 o 
   0   6   7      209.22      199.92      6.45 o 
   1   6   7      760.69      766.81     15.26 o 
   2   6   7       79.57       87.95      3.70 o 
   3   6   7       24.76       25.85      2.51 o 
   4   6   7       48.66       46.57      4.71 o 
   5   6   7      263.47      268.74      7.76 o 
   6   6   7        8.50        6.46      3.58 o 
   7   6   7        0.01       -3.24      4.34 o 
  -8   7   7        6.78        3.42      2.02 o 
  -7   7   7       45.69       42.43      3.66 o 
  -6   7   7       20.10       21.69      2.72 o 
  -5   7   7       79.15       80.71      4.04 o 
  -4   7   7       85.03       81.77      5.95 o 
  -3   7   7      330.40      312.12     10.49 o 
  -2   7   7       76.06       72.62      4.73 o 
  -1   7   7       92.17       88.02      5.12 o 
   0   7   7      161.01      159.58      8.17 o 
   1   7   7       18.33       16.37      2.34 o 
   2   7   7      105.40      106.73      4.40 o 
   3   7   7       59.20       64.69      4.88 o 
   4   7   7       16.46       17.70      2.43 o 
   5   7   7       10.73        9.90      2.10 o 
   6   7   7        2.26        0.88      2.06 o 
  -6   8   7       66.42       66.01      4.65 o 
  -5   8   7       24.66       22.34      3.51 o 
  -4   8   7       14.49       12.44      2.71 o 
  -3   8   7        0.40        0.44      3.11 o 
  -2   8   7       10.04        6.48      2.34 o 
  -1   8   7       12.67        9.71      2.57 o 
   0   8   7        1.88        1.11      1.79 o 
   1   8   7        5.56        9.64      3.86 o 
   2   8   7       84.02       68.57      6.14 o 
   3   8   7       25.56       24.75      2.81 o 
   4   8   7        3.33        3.32      1.89 o 
  -3   9   7       62.55       48.06      7.43 o 
  -2   9   7       81.23       87.32      6.39 o 
  -1   9   7        5.70        5.94      2.52 o 
   0   9   7       77.99       78.00      5.77 o 
   1   9   7       11.35        7.72      3.60 o 
 -12   0   8       66.28       89.60      7.86 o 
 -10   0   8        3.14       -1.31      2.22 o 
  -8   0   8      532.52      512.12     16.23 o 
  -6   0   8       66.22       76.08      4.02 o 
  -4   0   8      514.31      440.96     10.62 o 
  -2   0   8     2008.24     2163.24     44.90 o 
   0   0   8      610.34      505.15     17.11 o 
   2   0   8      522.89      495.10     11.90 o 
   4   0   8     2062.43     1995.21     41.87 o 
   6   0   8        9.41        9.58      2.30 o 
   8   0   8       81.16       95.77      7.53 o 
  10   0   8        4.09        4.62      2.52 o 
 -12   1   8        1.45        2.97      2.10 o 
 -11   1   8      114.14      105.87     10.26 o 
 -10   1   8        1.63        3.37      1.98 o 
  -9   1   8      244.11      253.73      8.59 o 
  -8   1   8        2.98       -0.02      0.85 o 
  -7   1   8        3.67        5.36      2.46 o 
  -6   1   8      215.90      223.80      4.54 o 
  -5   1   8      406.33      442.70      9.10 o 
  -4   1   8       24.20       45.19      2.04 o 
  -3   1   8      566.78      529.77      8.69 o 
  -2   1   8     2238.19     2320.18     34.01 o 
  -1   1   8      215.79      196.93      9.76 o 
   0   1   8     1852.60     1945.06     28.74 o 
   1   1   8     1010.64     1049.74     14.27 o 
   2   1   8     1895.49     1949.89     28.59 o 
   3   1   8        1.99        3.54      0.89 o 
   4   1   8      325.56      312.02     10.76 o 
   5   1   8        4.07        1.45      1.24 o 
   6   1   8      397.85      418.90      9.88 o 
   7   1   8        6.13       11.90      2.64 o 
   8   1   8       31.13       23.01      2.74 o 
   9   1   8       93.32      101.94      5.31 o 
  10   1   8       15.07       24.06      3.11 o 
 -12   2   8       53.67       54.91      6.56 o 
 -11   2   8        7.25        9.36      2.57 o 
 -10   2   8        3.90        2.20      1.42 o 
  -9   2   8       91.73       82.09      3.69 o 
  -8   2   8       54.70       36.62      2.61 o 
  -7   2   8       17.17       23.12      2.04 o 
  -6   2   8      600.61      626.06     12.56 o 
  -5   2   8       11.82       11.97      1.43 o 
  -4   2   8     2434.98     2622.27     44.60 o 
  -3   2   8     2190.17     2278.51     33.62 o 
  -2   2   8      137.53      130.95      5.24 o 
  -1   2   8     1382.64     1480.37     22.31 o 
   0   2   8      929.85      994.34     13.56 o 
   1   2   8      183.21      172.54      3.56 o 
   2   2   8      153.13      168.94      3.56 o 
   3   2   8       86.55      102.29      4.05 o 
   4   2   8      722.69      740.73     14.63 o 
   5   2   8        7.06        7.69      1.70 o 
   6   2   8       13.17       15.33      2.48 o 
   7   2   8       57.57       49.94      3.44 o 
   8   2   8       30.59       29.22      2.96 o 
   9   2   8        0.92        3.83      1.97 o 
 -12   3   8        4.19        4.80      1.99 o 
 -11   3   8        0.70        0.32      1.37 o 
 -10   3   8        0.24        2.87      1.54 o 
  -9   3   8      233.84      233.37      6.38 o 
  -8   3   8        3.30        2.38      1.27 o 
  -7   3   8      175.78      193.70      5.70 o 
  -6   3   8        4.84        4.09      1.75 o 
  -5   3   8      279.81      253.69      7.15 o 
  -4   3   8     1278.41     1224.62     22.28 o 
  -3   3   8     1294.78     1298.59     19.94 o 
  -2   3   8       67.42       80.94      1.97 o 
  -1   3   8       55.05       38.41      1.41 o 
   0   3   8     1329.15     1338.42     18.04 o 
   1   3   8     3480.67     3430.13     57.21 o 
   2   3   8      776.53      813.84     15.44 o 
   3   3   8      307.24      322.64      7.62 o 
   4   3   8      122.50      116.57      6.93 o 
   5   3   8      859.18      853.38     16.96 o 
   6   3   8      160.57      158.73      6.37 o 
   7   3   8      316.98      294.54      8.12 o 
   8   3   8       24.83       22.45      2.65 o 
   9   3   8       36.42       43.86      3.65 o 
 -11   4   8        1.67        3.54      2.17 o 
 -10   4   8       27.28       25.90      2.51 o 
  -9   4   8        3.75        0.96      1.36 o 
  -8   4   8       22.22       17.63      2.01 o 
  -7   4   8       93.57       96.86      4.12 o 
  -6   4   8      115.47      106.27      4.10 o 
  -5   4   8      323.61      323.34      7.90 o 
  -4   4   8      498.18      494.67     10.62 o 
  -3   4   8      263.77      252.23     22.43 o 
  -2   4   8      637.22      675.20      9.82 o 
  -1   4   8       58.85       58.69      1.82 o 
   0   4   8       18.45       33.64      1.78 o 
   1   4   8       32.88       27.79      2.22 o 
   2   4   8        1.11        5.76      1.26 o 
   3   4   8      822.65      777.85     15.40 o 
   4   4   8     4377.93     4246.42     71.58 o 
   5   4   8        7.35        6.78      1.74 o 
   6   4   8       68.95       59.91      4.31 o 
   7   4   8        0.01       -0.76      1.50 o 
   8   4   8      239.72      260.90      7.99 o 
 -10   5   8        2.17        1.22      1.93 o 
  -9   5   8        0.88        2.30      1.43 o 
  -8   5   8       10.99       11.61      2.49 o 
  -7   5   8       37.63       30.91      2.76 o 
  -6   5   8        1.89       -0.31      2.00 o 
  -5   5   8       72.95       80.57      3.71 o 
  -4   5   8     1484.75     1469.40     27.10 o 
  -3   5   8       17.11        9.03      1.92 o 
  -2   5   8      116.00      121.13      4.21 o 
  -1   5   8       56.91       61.31      2.47 o 
   0   5   8      310.44      324.39      7.45 o 
   1   5   8       27.02       33.62      2.36 o 
   2   5   8      138.75      137.30      4.58 o 
   3   5   8       17.93       12.80      2.47 o 
   4   5   8       30.45       31.30      3.47 o 
   5   5   8       12.93       15.29      3.14 o 
   6   5   8      178.01      184.97      6.26 o 
   7   5   8       13.53        9.79      2.07 o 
   8   5   8       23.23       23.51      2.90 o 
  -9   6   8       14.53        9.63      3.39 o 
  -8   6   8       31.42       25.16      2.77 o 
  -7   6   8        0.06        1.05      1.21 o 
  -6   6   8      150.66      124.93      4.92 o 
  -5   6   8      118.67      107.52      4.42 o 
  -4   6   8      605.54      581.47     12.88 o 
  -3   6   8       13.11       14.02      1.94 o 
  -2   6   8       30.20       29.09      3.23 o 
  -1   6   8      104.48      104.90      5.43 o 
   0   6   8        0.05       -0.81      0.87 o 
   1   6   8       22.00       29.79      2.85 o 
   2   6   8       15.25       16.30      2.06 o 
   3   6   8        1.37        3.70      1.47 o 
   4   6   8       60.45       60.15      3.80 o 
   5   6   8       12.83       10.39      1.99 o 
   6   6   8        0.47        0.73      1.59 o 
   7   6   8        1.84        1.54      1.73 o 
  -8   7   8       48.14       41.57      4.22 o 
  -7   7   8       16.27       19.28      2.70 o 
  -6   7   8       36.93       31.48      2.99 o 
  -5   7   8       33.22       34.00      3.05 o 
  -4   7   8       47.79       49.02      3.39 o 
  -3   7   8      118.54      136.47      6.42 o 
  -2   7   8        0.07       -1.33      1.47 o 
  -1   7   8       59.90       68.19      4.89 o 
   0   7   8       76.51       75.01      4.96 o 
   1   7   8      213.95      213.41      8.29 o 
   2   7   8       78.69       78.45      3.88 o 
   3   7   8       39.01       39.50      4.09 o 
   4   7   8        0.00       -1.41      1.41 o 
   5   7   8       71.84       72.71      4.06 o 
  -6   8   8        2.19        4.89      2.34 o 
  -5   8   8       43.99       44.42      4.29 o 
  -4   8   8        0.03       -1.15      1.66 o 
  -3   8   8       40.75       34.10      4.01 o 
  -2   8   8       23.17       29.63      7.15 o 
  -1   8   8        0.75        2.67      2.02 o 
   0   8   8       59.33       63.68      5.93 o 
   1   8   8       73.64       83.33      8.32 o 
   2   8   8        0.94        1.40      3.10 o 
   3   8   8       37.13       36.64      4.36 o 
  -1   9   8       18.74       15.82      5.67 o 
 -11   0   9       30.52       12.23      3.86 o 
  -9   0   9       25.16       21.51      4.09 o 
  -7   0   9     1395.32     1487.73     33.53 o 
  -5   0   9     2296.82     2324.19     48.70 o 
  -3   0   9     7529.96     7472.87    151.35 o 
  -1   0   9     4176.08     4255.97     86.86 o 
   1   0   9     1763.36     1788.89     37.83 o 
   3   0   9       69.30       64.54      5.16 o 
   5   0   9      144.65      153.98      6.11 o 
   7   0   9       54.82       58.03     11.23 o 
   9   0   9       52.76       45.93      4.51 o 
 -12   1   9        0.75        0.12      2.10 o 
 -11   1   9       53.82       54.40      4.73 o 
 -10   1   9       38.27       36.54      5.52 o 
  -9   1   9      262.80      276.70      9.13 o 
  -8   1   9      128.66      101.86     13.49 o 
  -7   1   9       19.27       18.78      1.84 o 
  -6   1   9      331.74      333.32      7.55 o 
  -5   1   9      155.45      151.08      3.40 o 
  -4   1   9     1857.75     1837.74     27.47 o 
  -3   1   9        2.32        3.11      0.64 o 
  -2   1   9      587.77      594.56      9.69 o 
  -1   1   9      108.85      152.94      5.47 o 
   0   1   9       41.11       62.15      1.97 o 
   1   1   9     1353.38     1449.37     21.98 o 
   2   1   9     1402.60     1491.16     22.42 o 
   3   1   9      268.88      244.81      5.06 o 
   4   1   9       14.51        5.08      1.90 o 
   5   1   9      219.79      213.39      6.21 o 
   6   1   9      125.99      142.49      7.09 o 
   7   1   9       57.39       63.21      3.78 o 
   8   1   9        5.68       12.31      2.27 o 
   9   1   9       66.80       77.70      8.48 o 
 -12   2   9        8.38        8.67      2.97 o 
 -11   2   9       10.99       17.01      3.09 o 
 -10   2   9       46.17       48.04      3.32 o 
  -9   2   9        3.06        0.83      1.27 o 
  -8   2   9       74.20       64.20      3.13 o 
  -7   2   9      239.05      250.26      6.55 o 
  -6   2   9        0.00       -0.35      0.89 o 
  -5   2   9        4.03        3.31      1.04 o 
  -4   2   9        3.92        4.80      0.81 o 
  -3   2   9     1229.81     1265.83     19.39 o 
  -2   2   9      192.42      210.11      5.01 o 
  -1   2   9      198.28      163.14      3.58 o 
   0   2   9       97.95      119.13      2.59 o 
   1   2   9      141.52      158.24      3.19 o 
   2   2   9      270.27      253.56      6.21 o 
   3   2   9      800.45      787.39     15.27 o 
   4   2   9       50.27       55.49      2.96 o 
   5   2   9        6.01        9.27      1.86 o 
   6   2   9        1.20        1.33      1.38 o 
   7   2   9      298.52      290.93      8.17 o 
   8   2   9        0.01       -0.24      1.59 o 
   9   2   9        0.01        3.41      2.10 o 
 -11   3   9        2.05        2.23      1.53 o 
 -10   3   9      217.72      225.80      6.54 o 
  -9   3   9       35.29       30.15      2.61 o 
  -8   3   9       59.42       62.83      2.85 o 
  -7   3   9       51.79       50.79      2.94 o 
  -6   3   9        4.33        3.00      1.56 o 
  -5   3   9      157.48      133.57      4.36 o 
  -4   3   9      118.31      129.94      4.94 o 
  -3   3   9     1449.49     1486.09     22.71 o 
  -2   3   9       74.27       64.28      2.15 o 
  -1   3   9      973.43      928.63     12.95 o 
   0   3   9      661.48      667.39      9.75 o 
   1   3   9      230.19      231.66      5.81 o 
   2   3   9      418.11      424.77      9.27 o 
   3   3   9      249.50      254.69      6.66 o 
   4   3   9      799.75      809.51     16.17 o 
   5   3   9      353.60      357.80      8.93 o 
   6   3   9        0.21        1.70      2.45 o 
   7   3   9       13.82       22.31      2.56 o 
   8   3   9       27.76       26.22      2.93 o 
   9   3   9       44.67       48.82      3.85 o 
 -11   4   9      117.50      125.40      5.14 o 
 -10   4   9       51.30       48.51      3.32 o 
  -9   4   9      104.13      103.25      4.11 o 
  -8   4   9      105.96      111.31      3.91 o 
  -7   4   9      252.28      248.37      7.01 o 
  -6   4   9       12.55        6.08      1.53 o 
  -5   4   9      155.84      150.12      4.89 o 
  -4   4   9       12.01       16.11      1.80 o 
  -3   4   9        0.14        0.82      0.64 o 
  -2   4   9       97.44       98.42      2.76 o 
  -1   4   9      148.36      151.59      3.23 o 
   0   4   9        2.72        1.54      0.81 o 
   1   4   9      744.77      735.39     14.32 o 
   2   4   9       38.02       39.65      2.62 o 
   3   4   9      893.82      863.18     16.96 o 
   4   4   9      135.32      152.07      5.32 o 
   5   4   9        3.66        4.57      1.57 o 
   6   4   9       98.67       98.21      4.77 o 
   7   4   9      147.29      150.95      5.71 o 
   8   4   9       17.14       15.71      2.57 o 
 -10   5   9       21.15       17.64      3.08 o 
  -9   5   9       12.60        5.37      1.71 o 
  -8   5   9       30.13       34.62      2.64 o 
  -7   5   9       65.56       66.45      3.54 o 
  -6   5   9       55.32       61.36      3.40 o 
  -5   5   9       36.97       37.17      2.87 o 
  -4   5   9      825.37      812.05     16.41 o 
  -3   5   9      114.31      115.56      4.25 o 
  -2   5   9      244.35      249.57      6.66 o 
  -1   5   9      542.43      540.50      9.59 o 
   0   5   9       81.76       83.88      2.95 o 
   1   5   9      264.69      267.69      6.84 o 
   2   5   9      220.76      209.29      5.98 o 
   3   5   9        4.09       10.41      1.82 o 
   4   5   9      560.56      534.85     15.56 o 
   5   5   9        6.09        5.25      1.67 o 
   6   5   9       30.40       30.93      3.39 o 
   7   5   9        1.99        1.14      1.64 o 
  -9   6   9       16.82       12.69      2.76 o 
  -8   6   9        2.47        5.13      1.45 o 
  -7   6   9       14.90       10.85      2.02 o 
  -6   6   9      333.45      326.86      8.85 o 
  -5   6   9       31.12       39.20      3.03 o 
  -4   6   9      102.59      101.97      4.48 o 
  -3   6   9       94.94       94.04      5.11 o 
  -2   6   9        0.68        0.03      1.42 o 
  -1   6   9      147.50      155.73      6.85 o 
   0   6   9        0.54        0.86      1.39 o 
   1   6   9       17.56       20.38      2.62 o 
   2   6   9       17.92       16.22      2.13 o 
   3   6   9      118.49      116.81      5.77 o 
   4   6   9       66.96       73.59      3.84 o 
   5   6   9       14.74       17.29      2.55 o 
   6   6   9       75.38       70.37      4.36 o 
  -8   7   9        1.87        6.93      2.02 o 
  -7   7   9       43.09       43.85      3.60 o 
  -6   7   9       43.73       57.16      3.85 o 
  -5   7   9        9.46        8.25      1.82 o 
  -4   7   9       20.69       15.06      2.78 o 
  -3   7   9        1.70        1.25      1.73 o 
  -2   7   9       26.81       31.85      4.46 o 
  -1   7   9       37.77       39.07      4.16 o 
   0   7   9      240.14      201.91     13.13 o 
   1   7   9       58.90       56.25      5.49 o 
   2   7   9        3.62        4.90      1.88 o 
   3   7   9        7.45        7.79      1.89 o 
   4   7   9        0.05       -1.02      1.44 o 
   5   7   9       50.98       52.80      4.07 o 
  -6   8   9       47.32       33.46      6.28 o 
  -5   8   9       70.39       56.79      4.90 o 
  -4   8   9        1.52        1.96      2.00 o 
  -3   8   9       85.88       85.38      5.70 o 
  -2   8   9       74.82       75.49      5.54 o 
  -1   8   9      105.71      100.69      6.04 o 
   0   8   9       23.27       18.08      3.25 o 
   1   8   9      124.33      123.15      6.85 o 
   2   8   9        0.17       -1.52      2.61 o 
   3   8   9        3.96        5.35      7.35 o 
 -12   0  10       74.74       65.88      7.61 o 
 -10   0  10       16.86       18.84      4.14 o 
  -8   0  10      141.84      126.21      7.80 o 
  -6   0  10      318.17      377.87      9.93 o 
  -4   0  10       54.11       65.56      2.98 o 
  -2   0  10      211.48      226.64      6.37 o 
   0   0  10     1570.87     1656.09     51.12 o 
   2   0  10      174.14      170.06     11.06 o 
   4   0  10        7.54        4.22      2.64 o 
   6   0  10     1027.62      988.14     23.59 o 
   8   0  10       48.17       39.60      4.27 o 
 -12   1  10        3.37        5.77      5.09 o 
 -11   1  10        1.83        3.73      2.09 o 
 -10   1  10       32.04       45.83      4.13 o 
  -9   1  10        7.63        5.62      1.54 o 
  -8   1  10      131.95      116.73      5.90 o 
  -7   1  10      490.69      522.83     11.03 o 
  -6   1  10        0.08        0.31      0.92 o 
  -5   1  10        4.19        6.63      0.91 o 
  -4   1  10        0.52        2.08      1.05 o 
  -3   1  10       23.12       21.01      1.69 o 
  -2   1  10      126.38       89.30      2.43 o 
  -1   1  10      188.48      222.97      4.48 o 
   0   1  10       43.22       47.19      1.80 o 
   1   1  10     3142.01     3183.93     46.64 o 
   2   1  10      285.64      234.62      4.36 o 
   3   1  10       97.00       87.00      3.48 o 
   4   1  10        0.07       -0.33      2.09 o 
   5   1  10      284.50      280.13      7.52 o 
   6   1  10      148.76      152.20      5.40 o 
   7   1  10       23.84       24.68      2.76 o 
   8   1  10      115.54      115.71      5.10 o 
   9   1  10       82.75       85.33      4.71 o 
 -12   2  10        7.44       14.58      3.16 o 
 -11   2  10        0.21       -0.86      3.39 o 
 -10   2  10       17.21       19.59      2.35 o 
  -9   2  10        1.08        0.45      1.35 o 
  -8   2  10       11.85        9.12      1.82 o 
  -7   2  10      217.21      231.45      6.30 o 
  -6   2  10        0.13       -0.44      0.94 o 
  -5   2  10       19.37       19.16      1.83 o 
  -4   2  10     2173.11     2081.82     36.07 o 
  -3   2  10      576.09      600.24     12.89 o 
  -2   2  10     2818.74     2770.39     80.72 o 
  -1   2  10      138.70      150.09      4.14 o 
   0   2  10     5722.95     5704.86     72.27 o 
   1   2  10     1976.62     2036.85     34.95 o 
   2   2  10      358.68      381.93     12.72 o 
   3   2  10       28.05       36.06      3.27 o 
   4   2  10      829.16      824.64     16.43 o 
   5   2  10       11.66       19.76      2.44 o 
   6   2  10      161.43      152.87      5.50 o 
   7   2  10        6.53        5.08      1.91 o 
   8   2  10      126.06      137.83      5.61 o 
 -11   3  10       17.29       17.59      3.58 o 
 -10   3  10       10.51        3.15      1.69 o 
  -9   3  10       14.93       12.47      1.95 o 
  -8   3  10       93.27       89.23      3.94 o 
  -7   3  10      184.33      166.01      5.35 o 
  -6   3  10        8.88       11.63      1.73 o 
  -5   3  10      352.07      355.39      8.34 o 
  -4   3  10      484.07      481.53     10.28 o 
  -3   3  10        3.34        4.89      1.96 o 
  -2   3  10        0.42       -0.10      1.04 o 
  -1   3  10       17.41       25.37      1.57 o 
   0   3  10      144.80      139.73      3.61 o 
   1   3  10      433.92      436.32      8.16 o 
   2   3  10      373.61      362.62      8.37 o 
   3   3  10       52.23       39.11      2.84 o 
   4   3  10      642.49      638.20     13.50 o 
   5   3  10      172.56      178.86      6.04 o 
   6   3  10       27.91       36.65      3.21 o 
   7   3  10       24.03       21.98      2.67 o 
   8   3  10       15.01       18.09      3.48 o 
 -11   4  10       11.72       10.31      2.20 o 
 -10   4  10       29.79       30.22      2.79 o 
  -9   4  10       35.95       41.47      3.11 o 
  -8   4  10       53.33       59.63      3.56 o 
  -7   4  10        0.12        0.00      1.45 o 
  -6   4  10      338.50      330.28      8.38 o 
  -5   4  10       24.96       33.70      2.63 o 
  -4   4  10       42.92       41.35      2.67 o 
  -3   4  10       18.65       22.72      2.05 o 
  -2   4  10      220.74      229.83      4.74 o 
  -1   4  10       53.03       63.38      2.39 o 
   0   4  10        5.03        7.42      1.32 o 
   1   4  10       20.46       22.73      4.20 o 
   2   4  10       67.15       67.58      4.75 o 
   3   4  10      422.79      384.45      9.25 o 
   4   4  10      634.45      627.09     13.56 o 
   5   4  10      307.55      308.78      8.39 o 
   6   4  10       56.08       65.91      4.11 o 
   7   4  10        0.30        1.27      1.57 o 
   8   4  10        0.08        1.68      1.72 o 
 -10   5  10        6.87        6.15      1.78 o 
  -9   5  10       28.11       21.68      2.44 o 
  -8   5  10       20.36       17.16      2.35 o 
  -7   5  10       40.59       52.28      3.41 o 
  -6   5  10      122.88      119.47      4.82 o 
  -5   5  10       10.00        9.43      1.79 o 
  -4   5  10     1100.87     1044.05     20.34 o 
  -3   5  10       95.81      106.98      4.14 o 
  -2   5  10       20.60       20.14      2.74 o 
  -1   5  10      263.11      257.13      6.89 o 
   0   5  10       41.68       40.25      2.52 o 
   1   5  10      682.57      679.48     13.86 o 
   2   5  10       97.34      101.11      4.09 o 
   3   5  10       33.63       33.67      2.87 o 
   4   5  10      164.46      162.26      5.66 o 
   5   5  10       28.00       24.05      2.67 o 
   6   5  10       12.46       14.64      2.56 o 
   7   5  10        4.81        4.55      2.26 o 
  -9   6  10       24.95       31.59      3.68 o 
  -8   6  10       47.24       53.97      3.34 o 
  -7   6  10       17.44       17.82      2.42 o 
  -6   6  10      147.83      141.43      5.41 o 
  -5   6  10        8.28       12.06      2.02 o 
  -4   6  10      181.45      174.73      7.34 o 
  -3   6  10       10.43       15.27      2.66 o 
  -2   6  10      424.15      420.05     12.93 o 
  -1   6  10      107.82      110.11     10.60 o 
   0   6  10      463.68      451.18     10.79 o 
   1   6  10       24.49       22.53      2.32 o 
   2   6  10        2.93        5.11      1.60 o 
   3   6  10        2.45       -0.54      1.40 o 
   4   6  10      168.28      173.93      6.05 o 
   5   6  10        8.72        7.05      3.26 o 
   6   6  10       10.18        9.92      2.21 o 
  -7   7  10        0.35        0.17      1.56 o 
  -6   7  10       15.31       10.62      2.05 o 
  -5   7  10        3.04        3.43      1.93 o 
  -4   7  10        0.29       -1.59      3.11 o 
  -3   7  10        7.90        6.61      3.07 o 
  -2   7  10        3.79        3.59      1.94 o 
  -1   7  10        0.86       -1.20      1.55 o 
   0   7  10      254.41      229.05      9.29 o 
   1   7  10       53.74       50.07      4.87 o 
   2   7  10        4.65        7.43      2.89 o 
   3   7  10       69.23       78.28      4.15 o 
   4   7  10        2.98        0.84      1.69 o 
  -5   8  10       10.58       11.75      6.28 o 
  -4   8  10        9.78        6.34      2.44 o 
  -3   8  10       54.54       55.00      6.02 o 
  -2   8  10        4.25        3.35      2.08 o 
  -1   8  10       47.93       52.44      5.26 o 
   0   8  10        1.05        2.75      2.17 o 
   1   8  10       23.84       32.21      5.20 o 
   2   8  10       48.02       56.83      8.29 o 
 -11   0  11      187.65      211.47     12.17 o 
  -9   0  11       94.38       91.49      7.01 o 
  -7   0  11      766.76      798.26     27.20 o 
  -5   0  11      391.62      383.62     10.06 o 
  -3   0  11      190.19      181.29      5.63 o 
  -1   0  11     3488.48     3563.60     87.51 o 
   1   0  11      292.41      275.13      7.72 o 
   3   0  11      566.38      544.76     13.68 o 
   5   0  11      243.14      219.54     11.59 o 
   7   0  11      259.24      282.89     14.45 o 
 -12   1  11        1.27        4.36      2.37 o 
 -11   1  11       15.41       20.06      3.22 o 
 -10   1  11       19.44       17.88      3.02 o 
  -9   1  11       59.11       60.42      4.36 o 
  -8   1  11      185.94      189.86      7.17 o 
  -7   1  11      238.16      266.10      9.09 o 
  -6   1  11        0.58       -0.52      1.06 o 
  -5   1  11      826.37      869.01     16.44 o 
  -4   1  11      138.50      139.48      3.41 o 
  -3   1  11        7.17       19.85      1.55 o 
  -2   1  11      196.01      221.45      4.59 o 
  -1   1  11      509.57      523.81      8.98 o 
   0   1  11      161.49      150.51      3.55 o 
   1   1  11       64.04       53.85      2.03 o 
   2   1  11       87.73       83.66      7.12 o 
   3   1  11        4.90        4.80      1.02 o 
   4   1  11      210.75      199.87      6.00 o 
   5   1  11      149.92      150.43      5.29 o 
   6   1  11       34.09       28.24      2.81 o 
   7   1  11        7.56       13.42      2.48 o 
   8   1  11      100.97      109.68      5.16 o 
 -12   2  11       25.85       27.60      3.86 o 
 -11   2  11       12.09       18.08      3.08 o 
 -10   2  11       62.74       63.23      3.59 o 
  -9   2  11       52.87       53.66      3.27 o 
  -8   2  11        4.66        5.50      1.78 o 
  -7   2  11       15.32       14.11      2.17 o 
  -6   2  11      445.03      462.85     10.17 o 
  -5   2  11      978.41      936.44     17.76 o 
  -4   2  11       21.99       23.34      1.95 o 
  -3   2  11        0.11        1.73      0.71 o 
  -2   2  11      231.56      250.09      5.06 o 
  -1   2  11       24.22       22.15      1.46 o 
   0   2  11        2.92        0.82      1.20 o 
   1   2  11       16.69       17.46      1.51 o 
   2   2  11      749.91      781.71     14.86 o 
   3   2  11      157.51      162.83      5.46 o 
   4   2  11      136.25      132.33      4.85 o 
   5   2  11      121.84      109.38      5.52 o 
   6   2  11        4.58        8.77      2.02 o 
   7   2  11       16.08       16.34      2.46 o 
   8   2  11        0.21        4.18      1.93 o 
 -11   3  11        0.00        0.81      1.55 o 
 -10   3  11       49.94       41.26      3.27 o 
  -9   3  11       95.12       97.80      3.99 o 
  -8   3  11      237.10      234.47      6.83 o 
  -7   3  11       23.45       20.79      2.35 o 
  -6   3  11      461.03      453.49     10.28 o 
  -5   3  11     1416.89     1368.99     25.12 o 
  -4   3  11      503.19      533.04     11.24 o 
  -3   3  11      912.31      891.54     21.28 o 
  -2   3  11      147.49      124.04      3.30 o 
  -1   3  11        6.18        3.58      1.35 o 
   0   3  11      117.82      111.11      3.28 o 
   1   3  11        0.23        0.81      1.07 o 
   2   3  11       80.24       89.77      3.73 o 
   3   3  11        2.13        2.06      1.50 o 
   4   3  11        0.66       -1.10      1.96 o 
   5   3  11       15.89       14.09      2.27 o 
   6   3  11        9.26       10.93      2.13 o 
   7   3  11       18.02       10.81      2.24 o 
   8   3  11      127.73      147.23      6.00 o 
 -11   4  11        6.02        6.48      1.98 o 
 -10   4  11       13.39       22.12      3.17 o 
  -9   4  11        6.95        1.62      1.32 o 
  -8   4  11        0.75        0.92      1.45 o 
  -7   4  11        0.14       -0.36      2.20 o 
  -6   4  11      154.68      175.88      5.70 o 
  -5   4  11     1180.35     1121.74     21.50 o 
  -4   4  11      256.44      254.71      6.83 o 
  -3   4  11       35.40       32.59      4.00 o 
  -2   4  11       14.42       17.33      1.83 o 
  -1   4  11      615.88      626.20     10.83 o 
   0   4  11       10.07       14.96      1.61 o 
   1   4  11       35.94       40.87      2.38 o 
   2   4  11       24.72       21.06      2.33 o 
   3   4  11      596.74      606.07     13.07 o 
   4   4  11       92.91       88.84      4.16 o 
   5   4  11        0.91       -0.85      1.78 o 
   6   4  11       22.32       25.04      2.87 o 
   7   4  11      388.03      371.75     10.19 o 
 -10   5  11        1.21        0.72      1.58 o 
  -9   5  11       37.98       34.95      5.02 o 
  -8   5  11       12.30        7.38      2.72 o 
  -7   5  11        6.30       12.56      2.09 o 
  -6   5  11       54.86       48.70      3.38 o 
  -5   5  11       35.39       40.71      3.11 o 
  -4   5  11      127.38      143.90      7.31 o 
  -3   5  11      260.34      259.59      9.06 o 
  -2   5  11      192.92      191.99      9.57 o 
  -1   5  11     1436.11     1376.20     32.34 o 
   0   5  11       75.17       75.45      3.01 o 
   1   5  11      239.32      215.76      6.38 o 
   2   5  11       25.64       29.32      2.70 o 
   3   5  11       47.20       48.19      3.42 o 
   4   5  11       75.40       71.74      4.13 o 
   5   5  11        0.36        2.58      1.56 o 
   6   5  11       14.28       14.30      3.04 o 
  -9   6  11       23.52       25.24      3.84 o 
  -8   6  11        6.55        9.30      2.05 o 
  -7   6  11       70.94       81.08      5.19 o 
  -6   6  11       10.78        9.52      1.98 o 
  -5   6  11       43.33       40.03      3.19 o 
  -4   6  11      103.60       99.16      5.49 o 
  -3   6  11        0.37        0.81      1.63 o 
  -2   6  11        5.38        6.47      2.06 o 
  -1   6  11       23.02       22.91      5.91 o 
   0   6  11       75.68       70.27      4.81 o 
   1   6  11      363.08      352.53      7.77 o 
   2   6  11       87.67       72.81      3.77 o 
   3   6  11        0.14       -0.71      1.33 o 
   4   6  11        0.02       -1.13      1.47 o 
   5   6  11        5.06        3.89      1.83 o 
  -7   7  11        0.80       -0.26      1.42 o 
  -6   7  11        4.14        3.67      2.01 o 
  -5   7  11       35.67       28.65      3.63 o 
  -4   7  11       85.05       90.40      9.99 o 
  -3   7  11        1.19        3.30      2.46 o 
  -2   7  11        4.21        0.91      1.81 o 
  -1   7  11        7.49        9.46      5.41 o 
   0   7  11      114.10      107.48      6.20 o 
   1   7  11       34.78       39.57      4.46 o 
   2   7  11       38.57       35.38      4.22 o 
   3   7  11       50.90       52.08      3.82 o 
   4   7  11       66.01       80.47      4.44 o 
  -4   8  11        9.63        4.85      2.69 o 
  -3   8  11        9.73       11.06      2.88 o 
  -2   8  11       40.94       32.15      4.09 o 
  -1   8  11       24.78       22.05      3.52 o 
   0   8  11       28.71       20.97      3.65 o 
   1   8  11       31.32       47.26      5.16 o 
 -12   0  12      205.57      216.91     12.81 o 
 -10   0  12      194.58      189.59     11.01 o 
  -8   0  12      245.29      294.89     13.28 o 
  -6   0  12       74.41       64.65      5.24 o 
  -4   0  12       36.95       24.49      2.22 o 
  -2   0  12      330.64      334.44      8.97 o 
   0   0  12      234.51      224.07     10.05 o 
   2   0  12       89.49       95.31      4.22 o 
   4   0  12       96.90      105.40      7.68 o 
   6   0  12       24.08       38.34      5.79 o 
   8   0  12      113.48      118.20      9.58 o 
 -12   1  12        5.78        9.24      2.64 o 
 -11   1  12        0.53        0.40      1.89 o 
 -10   1  12      230.07      202.92      9.14 o 
  -9   1  12      141.59      138.85     13.57 o 
  -8   1  12       35.52       44.00      3.74 o 
  -7   1  12       72.64       67.33      5.40 o 
  -6   1  12       63.85       62.58      2.94 o 
  -5   1  12       12.65       16.76      1.72 o 
  -4   1  12       16.01       14.71      1.31 o 
  -3   1  12       17.81       26.87      1.59 o 
  -2   1  12     1577.05     1651.48     25.14 o 
  -1   1  12       73.76       74.92      2.43 o 
   0   1  12      295.59      275.19      6.36 o 
   1   1  12       37.60       36.34      1.81 o 
   2   1  12       11.12       10.73      3.15 o 
   3   1  12      916.43      875.80     21.68 o 
   4   1  12      460.21      446.62     13.07 o 
   5   1  12        3.38        5.32      1.85 o 
   6   1  12       68.67       77.88      4.10 o 
   7   1  12       12.25       13.80      2.34 o 
   8   1  12       55.91       56.73      5.34 o 
 -11   2  12        0.37        3.23      2.08 o 
 -10   2  12        0.05        0.77      1.76 o 
  -9   2  12        4.22        3.93      1.51 o 
  -8   2  12       49.18       60.18      3.37 o 
  -7   2  12      339.48      348.99      8.53 o 
  -6   2  12       30.20       26.06      2.29 o 
  -5   2  12       94.22       90.97      3.59 o 
  -4   2  12       98.24       97.17      3.57 o 
  -3   2  12        6.82        7.23      1.59 o 
  -2   2  12       37.77       30.12      1.69 o 
  -1   2  12      137.75      155.65      3.83 o 
   0   2  12     1302.92     1240.33     19.49 o 
   1   2  12       10.89       22.36      4.82 o 
   2   2  12      750.36      766.55     13.15 o 
   3   2  12       25.59       28.20      2.81 o 
   4   2  12      159.04      166.35      5.59 o 
   5   2  12       97.36       91.53      4.25 o 
   6   2  12      506.71      499.96     12.01 o 
   7   2  12       22.51       24.80      2.97 o 
   8   2  12        4.09       11.93      2.42 o 
 -11   3  12        1.25        1.02      2.33 o 
 -10   3  12        6.40        8.97      1.98 o 
  -9   3  12       94.93       94.58      4.32 o 
  -8   3  12        9.76       16.50      2.28 o 
  -7   3  12       98.19      104.61      4.31 o 
  -6   3  12        7.56       11.84      1.88 o 
  -5   3  12     1075.77     1034.85     19.79 o 
  -4   3  12      566.43      589.26     12.32 o 
  -3   3  12      441.77      410.67     11.61 o 
  -2   3  12       14.87       15.12      1.38 o 
  -1   3  12      994.94     1030.06     19.63 o 
   0   3  12      291.99      287.52      6.08 o 
   1   3  12      258.72      247.40      5.69 o 
   2   3  12     1736.20     1696.79     26.43 o 
   3   3  12      227.51      231.82      6.75 o 
   4   3  12      163.05      154.82      5.47 o 
   5   3  12      389.14      388.45      9.92 o 
   6   3  12       24.29       25.99      2.93 o 
   7   3  12       70.04       79.53      5.64 o 
 -10   4  12       23.54       20.48      2.54 o 
  -9   4  12       15.63       10.57      2.17 o 
  -8   4  12        4.70        5.42      1.69 o 
  -7   4  12       27.81       31.77      5.76 o 
  -6   4  12     1475.20     1372.39     25.87 o 
  -5   4  12       32.31       43.37      3.07 o 
  -4   4  12      542.62      515.94     11.42 o 
  -3   4  12        2.99        2.67      1.22 o 
  -2   4  12     1370.72     1383.13     39.45 o 
  -1   4  12      110.89      118.74      3.53 o 
   0   4  12       16.64       12.78      1.57 o 
   1   4  12      121.53      107.98      3.60 o 
   2   4  12      225.64      226.08      5.72 o 
   3   4  12       25.19       27.70      2.71 o 
   4   4  12        9.65        7.02      1.86 o 
   5   4  12       73.57       72.12      4.06 o 
   6   4  12        0.59       -0.67      1.57 o 
 -10   5  12        9.50       10.49      2.05 o 
  -9   5  12       12.56       14.44      2.80 o 
  -8   5  12       19.04       19.50      3.21 o 
  -7   5  12      156.34      152.23      5.68 o 
  -6   5  12       39.36       44.18      3.35 o 
  -5   5  12      550.89      578.14     12.96 o 
  -4   5  12       33.68       26.55      2.51 o 
  -3   5  12       30.20       26.21      3.25 o 
  -2   5  12      110.10      100.39      5.42 o 
  -1   5  12        0.19        0.78      1.67 o 
   0   5  12       79.88       93.05      3.45 o 
   1   5  12       75.25       84.17      3.37 o 
   2   5  12      262.22      264.93      6.52 o 
   3   5  12      452.30      434.61     10.64 o 
   4   5  12        0.50       -1.15      1.81 o 
   5   5  12       55.55       60.63      4.14 o 
   6   5  12       11.98       16.38      2.60 o 
  -8   6  12       84.84       89.25      4.57 o 
  -7   6  12        0.67        0.88      1.46 o 
  -6   6  12       21.27       18.78      2.41 o 
  -5   6  12      128.68      129.49      6.35 o 
  -4   6  12       61.37       52.66      4.60 o 
  -3   6  12       52.56       59.27      4.57 o 
  -2   6  12       55.17       47.57      6.73 o 
  -1   6  12       46.57       52.87      4.75 o 
   0   6  12       19.43       17.57      3.09 o 
   1   6  12       19.67       21.84      2.79 o 
   2   6  12       60.99       77.40      3.58 o 
   3   6  12       14.97        8.63      2.15 o 
   4   6  12        1.61       -0.86      1.47 o 
  -7   7  12        0.23        0.61      1.44 o 
  -6   7  12        3.14        4.23      2.16 o 
  -5   7  12       10.18        9.04      2.49 o 
  -4   7  12        1.97        1.22      2.94 o 
  -3   7  12       74.70       73.18      5.35 o 
  -2   7  12      141.18      141.28      8.88 o 
  -1   7  12        3.16       -0.27      1.89 o 
   0   7  12       23.04       16.73      4.09 o 
   1   7  12        6.09        6.15      2.52 o 
   2   7  12      120.55      122.60      7.00 o 
   3   7  12        0.58        2.71      2.37 o 
  -3   8  12        8.99       15.96      3.08 o 
  -2   8  12        0.21       -1.74      1.85 o 
  -1   8  12        3.25        4.12      2.30 o 
 -11   0  13       39.64       33.42      5.73 o 
  -9   0  13      155.76      172.92     10.12 o 
  -7   0  13        1.29        3.21      2.31 o 
  -5   0  13      169.11      194.11      6.40 o 
  -3   0  13      231.50      237.60      7.20 o 
  -1   0  13        5.90        3.54      1.27 o 
   1   0  13      152.05      159.60      5.61 o 
   3   0  13      430.05      413.64     17.25 o 
   5   0  13        0.40        4.99      3.13 o 
   7   0  13        3.07       13.71      4.65 o 
 -11   1  13       66.53       52.90      4.79 o 
 -10   1  13        5.42        5.79      2.28 o 
  -9   1  13       99.81       91.99      5.17 o 
  -8   1  13      257.56      256.35      8.78 o 
  -7   1  13        8.47        6.46      1.92 o 
  -6   1  13       62.34       61.01      3.02 o 
  -5   1  13       81.22       79.89      3.30 o 
  -4   1  13      628.01      671.91     11.46 o 
  -3   1  13      167.02      173.32      4.11 o 
  -2   1  13      147.03      154.20      3.80 o 
  -1   1  13       54.74       51.21      2.12 o 
   0   1  13        2.51        2.76      0.92 o 
   1   1  13       75.56       74.14      4.00 o 
   2   1  13       36.84       39.41      6.57 o 
   3   1  13      252.46      233.08     11.56 o 
   4   1  13      289.83      305.96     10.22 o 
   5   1  13        4.17        6.06      3.96 o 
   6   1  13        2.35        6.22      4.97 o 
   7   1  13       78.38       77.15      5.48 o 
 -11   2  13       67.47       63.95      5.25 o 
 -10   2  13        9.44        9.06      2.53 o 
  -9   2  13      366.38      373.42     11.70 o 
  -8   2  13      379.34      390.36     11.74 o 
  -7   2  13      294.97      292.94      7.68 o 
  -6   2  13        0.06        0.20      1.20 o 
  -5   2  13      469.89      481.99     10.55 o 
  -4   2  13       20.85       22.30      2.01 o 
  -3   2  13      918.34      914.03     14.93 o 
  -2   2  13       30.75       38.43      1.96 o 
  -1   2  13     1357.00     1354.83     21.19 o 
   0   2  13       66.52       63.03      2.97 o 
   1   2  13     1148.99     1120.10     21.33 o 
   2   2  13      162.89      177.91      5.55 o 
   3   2  13       41.98       51.09      2.81 o 
   4   2  13        3.38        2.27      1.19 o 
   5   2  13      103.03      106.17      4.67 o 
   6   2  13        2.41        0.72      1.67 o 
   7   2  13       26.68       38.18      4.42 o 
 -11   3  13        0.55       -0.91      3.20 o 
 -10   3  13        0.00        3.39      1.53 o 
  -9   3  13       16.69       17.86      5.30 o 
  -8   3  13      105.37      104.02      5.35 o 
  -7   3  13       78.57       60.39      3.48 o 
  -6   3  13        4.89        5.66      1.65 o 
  -5   3  13        6.82       10.57      2.73 o 
  -4   3  13       86.74       83.78      3.61 o 
  -3   3  13        0.86        1.41      1.29 o 
  -2   3  13       20.65       23.35      2.04 o 
  -1   3  13      130.22      130.15      4.43 o 
   0   3  13      445.59      445.71     10.19 o 
   1   3  13      106.11      101.51      3.50 o 
   2   3  13      873.80      880.76     15.15 o 
   3   3  13       98.53       94.55      3.60 o 
   4   3  13      422.39      413.01     10.54 o 
   5   3  13       30.62       38.92      3.60 o 
   6   3  13        0.09       -1.43      1.43 o 
   7   3  13       31.57       33.37      4.60 o 
 -10   4  13       15.49       11.67      2.16 o 
  -9   4  13        0.69       -1.15      1.42 o 
  -8   4  13       17.31       17.95      2.44 o 
  -7   4  13       39.24       34.20      4.22 o 
  -6   4  13      387.55      428.30     10.41 o 
  -5   4  13     1874.62     1811.44     33.02 o 
  -4   4  13      698.40      712.12     18.53 o 
  -3   4  13        3.09        0.20      1.73 o 
  -2   4  13      115.50      123.19      5.90 o 
  -1   4  13      634.89      635.17     27.75 o 
   0   4  13       46.10       46.18      2.53 o 
   1   4  13      292.03      272.01      6.34 o 
   2   4  13       11.65       12.40      1.72 o 
   3   4  13      236.86      262.89      7.55 o 
   4   4  13       37.26       34.61      3.17 o 
   5   4  13      117.85      117.49      5.08 o 
   6   4  13        8.18        6.35      2.04 o 
  -9   5  13       33.25       30.42      3.17 o 
  -8   5  13        0.06        0.27      2.78 o 
  -7   5  13       13.63       20.23      5.10 o 
  -6   5  13       28.76       29.20      2.87 o 
  -5   5  13        5.10        7.70      1.79 o 
  -4   5  13       53.47       42.54      4.04 o 
  -3   5  13      172.93      171.57      7.34 o 
  -2   5  13        7.10        7.21      2.23 o 
  -1   5  13      215.34      220.61     12.77 o 
   0   5  13        0.54       -1.03      1.52 o 
   1   5  13      405.84      402.82     10.54 o 
   2   5  13       74.50       78.40      3.95 o 
   3   5  13      279.46      264.26      7.79 o 
   4   5  13       75.29       77.66      4.14 o 
   5   5  13      110.34       91.86      6.28 o 
  -8   6  13        5.55        4.46      1.86 o 
  -7   6  13        0.72       -0.52      1.31 o 
  -6   6  13       55.87       66.62      7.05 o 
  -5   6  13       67.53       62.20      4.82 o 
  -4   6  13       11.10        8.19      2.45 o 
  -3   6  13      185.72      180.21      7.94 o 
  -2   6  13       99.06       88.38      5.50 o 
  -1   6  13      376.57      356.18     12.25 o 
   0   6  13      247.19      221.70      9.17 o 
   1   6  13      218.04      225.65      9.37 o 
   2   6  13       39.57       49.95      4.17 o 
   3   6  13        6.02        6.50      2.00 o 
   4   6  13       21.24       28.10      3.25 o 
  -6   7  13       31.79       41.41      4.52 o 
  -5   7  13       48.84       48.91      5.96 o 
  -4   7  13       23.00       15.78      2.99 o 
  -3   7  13       36.58       36.95      8.40 o 
  -2   7  13       57.67       69.97      7.71 o 
  -1   7  13        8.95        9.46      2.70 o 
   0   7  13       36.71       47.18      4.94 o 
   1   7  13        7.03        5.94      2.39 o 
   2   7  13        6.72        7.22      2.48 o 
 -10   0  14      129.20      142.64      9.59 o 
  -8   0  14       73.99       78.81      6.69 o 
  -6   0  14        8.85        9.11      2.78 o 
  -4   0  14      703.40      706.94     17.12 o 
  -2   0  14      746.17      764.20     18.14 o 
   0   0  14     1274.45     1249.96     40.87 o 
   2   0  14     1630.63     1612.67     52.33 o 
   4   0  14      536.15      501.53     20.65 o 
   6   0  14     1082.97     1085.45     39.18 o 
 -11   1  14       19.48       19.60      3.24 o 
 -10   1  14       52.17       57.73      5.42 o 
  -9   1  14        2.17        5.93      2.12 o 
  -8   1  14       78.90       61.86     13.58 o 
  -7   1  14        8.30        8.75      2.08 o 
  -6   1  14      103.07      107.89      4.05 o 
  -5   1  14      269.70      278.18      7.08 o 
  -4   1  14        4.97        3.87      1.21 o 
  -3   1  14      118.74      114.50      3.32 o 
  -2   1  14      429.03      430.69      8.11 o 
  -1   1  14      174.62      170.70      5.16 o 
   0   1  14      277.07      283.33      8.29 o 
   1   1  14       93.86       84.67      3.63 o 
   2   1  14        0.07        0.27      1.05 o 
   3   1  14      503.51      501.41     14.38 o 
   4   1  14        2.76        5.75      2.28 o 
   5   1  14        0.02        3.30      2.32 o 
   6   1  14       62.57       58.62      5.23 o 
   7   1  14       87.63       72.41      5.56 o 
 -11   2  14        0.29        3.73      2.34 o 
 -10   2  14        7.19        0.68      1.96 o 
  -9   2  14       17.40       22.63      3.17 o 
  -8   2  14       32.58       39.89      3.92 o 
  -7   2  14      166.00      156.61      5.29 o 
  -6   2  14      238.58      258.13      7.00 o 
  -5   2  14      398.30      373.65      8.85 o 
  -4   2  14      192.36      205.91      5.79 o 
  -3   2  14        2.48        3.73      2.03 o 
  -2   2  14       36.43       42.38      2.15 o 
  -1   2  14       81.42       82.91      3.44 o 
   0   2  14      328.90      324.36      8.03 o 
   1   2  14      485.28      463.58     10.55 o 
   2   2  14     1195.46     1122.44     21.77 o 
   3   2  14      486.43      499.97     11.53 o 
   4   2  14        6.06       10.92      2.30 o 
   5   2  14       16.50       17.45      2.46 o 
   6   2  14       37.74       36.50      3.50 o 
 -10   3  14        0.60        0.64      1.47 o 
  -9   3  14       15.07       12.53      2.83 o 
  -8   3  14       47.39       39.13      3.23 o 
  -7   3  14       11.84        9.79      2.03 o 
  -6   3  14      176.19      165.80      5.52 o 
  -5   3  14       13.58       17.77      2.14 o 
  -4   3  14      254.46      256.63      6.95 o 
  -3   3  14       90.83       90.51      3.70 o 
  -2   3  14      357.46      363.23     11.07 o 
  -1   3  14      127.32      133.87      4.60 o 
   0   3  14      264.35      268.28      7.46 o 
   1   3  14      164.94      165.00      5.50 o 
   2   3  14      115.44      120.83      4.02 o 
   3   3  14      129.99      142.04      4.54 o 
   4   3  14      179.33      184.17      5.38 o 
   5   3  14        0.08        0.89      1.61 o 
   6   3  14       70.77       74.51      4.54 o 
 -10   4  14        1.12       -1.15      1.39 o 
  -9   4  14       15.15       15.36      2.42 o 
  -8   4  14       13.32       11.51      2.47 o 
  -7   4  14       18.07       10.16      2.01 o 
  -6   4  14        0.98       -1.44      1.44 o 
  -5   4  14      206.80      209.17      6.44 o 
  -4   4  14       25.38       27.01      3.27 o 
  -3   4  14      148.15      164.32      7.04 o 
  -2   4  14     1852.78     1779.24     40.50 o 
  -1   4  14       38.49       43.73      4.10 o 
   0   4  14      685.13      683.08     14.71 o 
   1   4  14       59.06       49.02      2.85 o 
   2   4  14      113.03      126.41      4.28 o 
   3   4  14        0.08        0.04      1.16 o 
   4   4  14        1.43        4.84      1.79 o 
   5   4  14       13.30       16.01      2.61 o 
  -9   5  14        0.00        2.25      1.78 o 
  -8   5  14       15.60       27.97      3.05 o 
  -7   5  14      107.85       98.40      5.68 o 
  -6   5  14      217.15      215.32      6.94 o 
  -5   5  14       58.49       47.71      4.36 o 
  -4   5  14      152.28      132.05      6.43 o 
  -3   5  14       13.52       11.10      2.56 o 
  -2   5  14      111.29      103.92      5.77 o 
  -1   5  14      136.68      114.42      6.19 o 
   0   5  14      242.27      210.77      8.69 o 
   1   5  14       61.91       52.71      3.02 o 
   2   5  14       13.81       16.66      2.10 o 
   3   5  14        9.86        6.44      1.66 o 
   4   5  14        3.89        4.33      1.96 o 
  -7   6  14      133.35      133.08      5.58 o 
  -6   6  14        0.59        0.07      1.93 o 
  -5   6  14        0.79       -1.01      2.91 o 
  -4   6  14        0.38       -1.17      1.71 o 
  -3   6  14       22.66       25.37      3.54 o 
  -2   6  14        0.01        0.16      1.64 o 
  -1   6  14       70.94       67.18      8.36 o 
   0   6  14       41.48       38.42      4.41 o 
   1   6  14       52.95       59.88      5.38 o 
   2   6  14       28.10       27.83      3.98 o 
   3   6  14      204.07      213.40      6.32 o 
  -5   7  14       26.91       37.48      7.13 o 
  -4   7  14        6.28        6.46      2.45 o 
  -3   7  14       19.31       19.54      3.30 o 
  -2   7  14        0.67       -0.14      2.00 o 
  -1   7  14      151.87      162.87      8.08 o 
   0   7  14       24.50       37.37      6.86 o 
   1   7  14        0.02        1.48      3.19 o 
 -11   0  15        0.37        2.32      3.16 o 
  -9   0  15        2.09       -1.22      2.31 o 
  -7   0  15       21.58       20.22      3.90 o 
  -5   0  15        5.90        7.58      2.78 o 
  -3   0  15        9.85        6.51      1.66 o 
  -1   0  15      150.24      142.56      5.50 o 
   1   0  15        0.02       -1.24      1.24 o 
   3   0  15      111.66       96.97      7.48 o 
   5   0  15      471.59      451.83     20.05 o 
 -11   1  15       27.10       38.99      4.43 o 
 -10   1  15        7.55       10.02      2.63 o 
  -9   1  15       22.91       13.16      3.77 o 
  -8   1  15        3.20        1.24      1.70 o 
  -7   1  15       50.90       53.14      4.07 o 
  -6   1  15      251.11      261.91      8.67 o 
  -5   1  15       35.82       42.47      2.74 o 
  -4   1  15       43.42       51.24      2.78 o 
  -3   1  15      617.38      634.25     11.16 o 
  -2   1  15       66.64       74.13      3.22 o 
  -1   1  15        0.02       -0.45      0.84 o 
   0   1  15      324.26      327.50      7.98 o 
   1   1  15      123.26      119.98      4.40 o 
   2   1  15        3.73        0.80      1.00 o 
   3   1  15      149.90      165.70      7.07 o 
   4   1  15        4.03        7.32      2.43 o 
   5   1  15       22.71       20.68      3.49 o 
   6   1  15      275.84      276.80     10.60 o 
 -11   2  15        6.97        2.19      4.11 o 
 -10   2  15       29.00       27.90      9.85 o 
  -9   2  15       78.44       88.15      5.32 o 
  -8   2  15        6.79        7.72      2.35 o 
  -7   2  15       55.06       69.61      4.46 o 
  -6   2  15        0.84        1.83      1.36 o 
  -5   2  15      299.66      318.15      8.03 o 
  -4   2  15       16.78       21.35      2.19 o 
  -3   2  15       94.41       93.96      4.73 o 
  -2   2  15       17.03       19.54      1.68 o 
  -1   2  15       14.44       13.04      1.84 o 
   0   2  15      666.96      674.86     14.76 o 
   1   2  15      794.03      781.36     16.11 o 
   2   2  15       17.69       12.57      2.02 o 
   3   2  15       11.66       13.67      2.17 o 
   4   2  15       53.02       47.91      5.66 o 
   5   2  15      173.03      172.92      8.13 o 
   6   2  15        2.55        0.31      2.19 o 
 -10   3  15       25.58       22.30      3.38 o 
  -9   3  15        3.08        4.90      2.19 o 
  -8   3  15      146.08      139.43      6.59 o 
  -7   3  15      314.55      349.41      9.10 o 
  -6   3  15        0.44        0.67      1.28 o 
  -5   3  15       27.93       21.85      2.35 o 
  -4   3  15      533.47      533.24     11.83 o 
  -3   3  15      685.54      670.84     17.66 o 
  -2   3  15      298.37      286.71      9.60 o 
  -1   3  15       14.49       12.82      1.93 o 
   0   3  15       13.64       15.37      2.17 o 
   1   3  15      607.28      620.87     13.65 o 
   2   3  15       28.90       30.67      3.39 o 
   3   3  15       66.71       67.09      3.21 o 
   4   3  15        8.46        8.15      1.70 o 
   5   3  15       67.93       79.49      4.40 o 
  -9   4  15        0.42        1.37      1.91 o 
  -8   4  15       42.84       46.50      3.63 o 
  -7   4  15      355.91      331.38      9.04 o 
  -6   4  15       56.09       57.31      7.20 o 
  -5   4  15       29.09       27.38      3.55 o 
  -4   4  15      200.04      187.11      7.63 o 
  -3   4  15       62.62       63.10      4.60 o 
  -2   4  15      532.87      551.08     15.74 o 
  -1   4  15       48.88       51.57      4.52 o 
   0   4  15       11.39        8.00      2.07 o 
   1   4  15       22.98       16.75      4.60 o 
   2   4  15        3.73        3.83      1.43 o 
   3   4  15        6.65        8.45      1.66 o 
   4   4  15        1.90        0.60      1.39 o 
  -8   5  15        9.03        7.45      2.61 o 
  -7   5  15      132.49      116.80      5.31 o 
  -6   5  15      109.56      116.46      5.01 o 
  -5   5  15        8.13        6.99      5.03 o 
  -4   5  15       11.27        9.32      2.46 o 
  -3   5  15      159.21      154.07      7.21 o 
  -2   5  15      317.49      315.60     17.99 o 
  -1   5  15       26.73       18.55      3.10 o 
   0   5  15        6.47        7.62      2.33 o 
   1   5  15       12.65       10.26      3.96 o 
   2   5  15      100.14      109.74      4.24 o 
   3   5  15       92.31       84.96      3.92 o 
  -7   6  15       11.86        6.15      2.54 o 
  -6   6  15       44.56       31.01      3.98 o 
  -5   6  15        0.23       -1.74      1.74 o 
  -4   6  15       45.01       55.73      8.89 o 
  -3   6  15        8.70        6.55      2.88 o 
  -2   6  15        2.61        4.30      2.93 o 
  -1   6  15      205.05      210.00     21.12 o 
   0   6  15        1.72        2.33      2.36 o 
   1   6  15      311.26      291.23     11.36 o 
   2   6  15       94.64       83.92      6.21 o 
  -3   7  15       52.45       39.82      4.53 o 
  -2   7  15       11.13       15.54      3.29 o 
  -1   7  15        0.39        0.97      2.09 o 
 -10   0  16       22.39        8.31      3.47 o 
  -8   0  16        7.96       12.37      3.63 o 
  -6   0  16       74.74       81.05      6.62 o 
  -4   0  16      385.16      369.39     10.62 o 
  -2   0  16      317.42      333.00      9.83 o 
   0   0  16      589.46      530.06     36.22 o 
   2   0  16       76.41       77.13      6.53 o 
   4   0  16      120.06      125.66      9.35 o 
 -10   1  16        8.38        7.02      2.36 o 
  -9   1  16        5.76        2.79      2.42 o 
  -8   1  16        2.69        5.60      3.57 o 
  -7   1  16       12.89        9.21      2.25 o 
  -6   1  16        0.07        1.85      3.87 o 
  -5   1  16       61.76       67.61      3.38 o 
  -4   1  16       17.89       12.28      1.82 o 
  -3   1  16       27.68       26.27      2.65 o 
  -2   1  16        0.11       -0.59      0.74 o 
  -1   1  16      182.12      192.96      4.83 o 
   0   1  16     1202.39     1189.63     22.67 o 
   1   1  16      250.65      259.44      7.12 o 
   2   1  16        0.04        1.48      1.81 o 
   3   1  16       77.37       79.04      6.03 o 
   4   1  16      689.75      647.09     18.31 o 
   5   1  16       93.16       92.42      5.90 o 
 -10   2  16        2.84        2.53      2.59 o 
  -9   2  16       13.67       14.34      2.80 o 
  -8   2  16      203.41      215.67      8.35 o 
  -7   2  16        4.88        3.14      2.33 o 
  -6   2  16        0.49        0.40      1.24 o 
  -5   2  16       18.72       25.78      3.93 o 
  -4   2  16        3.01        2.36      1.34 o 
  -3   2  16       58.31       46.18      3.77 o 
  -2   2  16       29.93       28.34      3.11 o 
  -1   2  16       17.74       19.38      3.54 o 
   0   2  16      628.76      627.61     13.52 o 
   1   2  16      150.29      154.61      5.36 o 
   2   2  16        2.61        4.25      1.63 o 
   3   2  16        0.01       -0.01      1.95 o 
   4   2  16        8.55        6.97      3.51 o 
   5   2  16        0.10        0.36      2.12 o 
 -10   3  16        0.39        0.65      1.96 o 
  -9   3  16       30.79       24.26      3.46 o 
  -8   3  16      113.33      110.81      9.31 o 
  -7   3  16      227.00      219.78      6.88 o 
  -6   3  16       32.23       35.85      3.00 o 
  -5   3  16      251.17      228.36     16.02 o 
  -4   3  16       86.44       79.16      4.80 o 
  -3   3  16       13.78       18.26      3.02 o 
  -2   3  16       43.78       45.29      5.36 o 
  -1   3  16       69.01       72.67      4.55 o 
   0   3  16       84.99       87.52      4.54 o 
   1   3  16       46.11       48.78      3.42 o 
   2   3  16       13.32       13.53      2.27 o 
   3   3  16       14.23       12.84      2.23 o 
   4   3  16       14.58       20.72      2.70 o 
  -9   4  16        1.67        2.51      2.08 o 
  -8   4  16       98.18      111.87      6.54 o 
  -7   4  16       27.79       25.62      4.47 o 
  -6   4  16      110.86      117.42      4.95 o 
  -5   4  16        0.35        0.48      2.39 o 
  -4   4  16      153.68      128.66      6.29 o 
  -3   4  16       50.20       46.49      4.25 o 
  -2   4  16       11.79        8.42      2.45 o 
  -1   4  16      124.32      126.24      6.33 o 
   0   4  16        0.48        1.17      1.66 o 
   1   4  16        0.29        4.13      1.72 o 
   2   4  16       83.67       89.68      4.48 o 
   3   4  16       14.18       13.74      1.99 o 
   4   4  16       39.03       36.45      4.50 o 
  -8   5  16       18.99       25.35      3.36 o 
  -7   5  16       76.64       50.67      6.31 o 
  -6   5  16       47.62       55.53      4.92 o 
  -5   5  16      171.81      186.91      8.16 o 
  -4   5  16      119.37      117.13      7.35 o 
  -3   5  16        1.16        3.21      3.69 o 
  -2   5  16       65.09       67.22      5.21 o 
  -1   5  16       15.27       14.69      2.93 o 
   0   5  16        1.68        4.46      2.22 o 
   1   5  16        0.09        1.03      2.69 o 
   2   5  16        8.70       12.01      2.65 o 
  -6   6  16       14.95        9.56      2.73 o 
  -5   6  16       10.20        9.99      2.72 o 
  -4   6  16       85.99       79.28      5.70 o 
  -3   6  16        0.00        2.57      2.01 o 
  -2   6  16       47.08       48.68      4.97 o 
  -1   6  16       33.06       28.83      4.03 o 
   0   6  16       26.17       22.08      3.67 o 
   1   6  16       78.85       69.86      6.66 o 
  -9   0  17       72.55       82.79      7.44 o 
  -7   0  17      240.38      257.80     12.78 o 
  -5   0  17      209.94      208.80     10.77 o 
  -3   0  17      779.24      712.00     17.89 o 
  -1   0  17      185.12      193.76      6.97 o 
   1   0  17       60.29       50.23      5.98 o 
   3   0  17       28.59       32.73      5.61 o 
   5   0  17        0.94        3.67      3.30 o 
 -10   1  17        6.78        3.94      2.22 o 
  -9   1  17       16.87       24.45      3.41 o 
  -8   1  17       12.77       15.42      2.73 o 
  -7   1  17       90.14       94.21      5.27 o 
  -6   1  17      172.83      164.70      9.56 o 
  -5   1  17       23.02       14.09      2.49 o 
  -4   1  17       11.98       11.04      1.84 o 
  -3   1  17       36.96       49.18      3.06 o 
  -2   1  17       27.67       31.75      2.54 o 
  -1   1  17        0.27        2.51      1.32 o 
   0   1  17      181.19      189.33      5.82 o 
   1   1  17      136.71      110.56      7.58 o 
   2   1  17        0.25       -0.60      1.77 o 
   3   1  17      126.44      122.59      6.26 o 
   4   1  17       26.73       30.13      3.96 o 
 -10   2  17       18.91        4.62      2.45 o 
  -9   2  17        8.00       11.44      2.70 o 
  -8   2  17      176.58      190.01      7.95 o 
  -7   2  17       91.44      109.48      6.67 o 
  -6   2  17      130.35      135.90      6.11 o 
  -5   2  17       58.99       56.21      3.38 o 
  -4   2  17        6.79        9.13      1.78 o 
  -3   2  17      213.93      225.58      8.24 o 
  -2   2  17       31.32       31.74      3.38 o 
  -1   2  17        1.53        1.07      1.32 o 
   0   2  17        2.72        2.91      1.49 o 
   1   2  17      163.18      160.40      6.83 o 
   2   2  17       30.22       30.71      2.84 o 
   3   2  17      131.65      119.88      6.42 o 
   4   2  17        0.94        1.81      2.69 o 
  -9   3  17       31.11       24.00      3.65 o 
  -8   3  17        3.40        2.52      3.03 o 
  -7   3  17      122.99      125.80      8.69 o 
  -6   3  17       42.04       50.39      3.50 o 
  -5   3  17       81.74       94.73     10.16 o 
  -4   3  17       10.63       12.10      2.54 o 
  -3   3  17       18.47       13.39      2.63 o 
  -2   3  17      392.25      401.45     15.58 o 
  -1   3  17       67.13       68.29      4.63 o 
   0   3  17      260.71      252.20      7.34 o 
   1   3  17       15.39       21.88      3.31 o 
   2   3  17       37.25       36.30      4.08 o 
   3   3  17       30.54       31.89      3.07 o 
   4   3  17        0.14        3.49      2.35 o 
  -8   4  17        1.22        2.81      2.82 o 
  -7   4  17       23.51       12.60      2.97 o 
  -6   4  17        3.98        0.07      1.58 o 
  -5   4  17       18.27       17.94      4.81 o 
  -4   4  17      101.86      111.03      6.04 o 
  -3   4  17       72.05       71.76      4.84 o 
  -2   4  17        4.93        4.72      2.24 o 
  -1   4  17       66.66       61.80      4.79 o 
   0   4  17        0.24       -0.74      1.68 o 
   1   4  17      216.78      239.00     21.96 o 
   2   4  17        1.49       -1.01      1.46 o 
   3   4  17      150.40      162.77      6.26 o 
  -7   5  17       65.97       58.40      5.18 o 
  -6   5  17       86.43       87.30      5.62 o 
  -5   5  17       15.91       14.11      2.86 o 
  -4   5  17        3.56        4.65      2.40 o 
  -3   5  17       30.23       33.38      4.10 o 
  -2   5  17       18.73       16.73      3.07 o 
  -1   5  17       99.62       79.80      5.36 o 
   0   5  17      132.77      132.25      7.03 o 
   1   5  17       16.05       19.78      6.58 o 
  -4   6  17        1.15        2.85      2.17 o 
  -3   6  17        3.67        5.12      4.18 o 
  -2   6  17       69.09       68.00      5.84 o 
  -1   6  17        0.05       -0.21      2.02 o 
 -10   0  18        7.08        4.15      3.14 o 
  -8   0  18       17.59       15.67      4.27 o 
  -6   0  18      311.43      284.99     13.51 o 
  -4   0  18      112.64      121.48      8.00 o 
  -2   0  18      113.00      123.18      5.60 o 
   0   0  18      296.19      272.95     13.44 o 
   2   0  18        0.74        0.87      2.35 o 
   4   0  18       58.63       57.70      7.35 o 
  -9   1  18        1.04        1.64      2.15 o 
  -8   1  18       20.77       26.73      6.59 o 
  -7   1  18        0.12       -1.13      1.67 o 
  -6   1  18       30.88       25.74      3.26 o 
  -5   1  18        3.89        4.62      1.96 o 
  -4   1  18       19.17       17.27      2.10 o 
  -3   1  18      302.32      304.27     10.01 o 
  -2   1  18       84.81       80.88      3.74 o 
  -1   1  18       65.16       57.58      3.30 o 
   0   1  18      369.65      366.95      9.20 o 
   1   1  18        4.42        4.80      2.50 o 
   2   1  18        4.59        2.05      2.99 o 
   3   1  18       11.66       14.32      2.78 o 
   4   1  18       47.56       60.76      8.34 o 
  -9   2  18       23.55       24.29      3.57 o 
  -8   2  18        0.30       -0.26      1.86 o 
  -7   2  18       38.60       37.73      4.09 o 
  -6   2  18        2.02        0.58      1.85 o 
  -5   2  18       23.08       21.25      2.43 o 
  -4   2  18        1.97        4.39      1.48 o 
  -3   2  18       41.53       35.87      3.69 o 
  -2   2  18       30.68       37.73      4.46 o 
  -1   2  18       18.31       22.32      3.02 o 
   0   2  18       81.01       87.67      3.99 o 
   1   2  18      120.59      126.00      4.96 o 
   2   2  18      317.93      306.70     10.84 o 
   3   2  18        7.40        8.40      3.49 o 
  -8   3  18       17.85       21.64      4.44 o 
  -7   3  18        8.24       16.00      4.44 o 
  -6   3  18        4.24        3.69      1.61 o 
  -5   3  18       45.91       39.69      4.21 o 
  -4   3  18      256.46      274.10      9.83 o 
  -3   3  18      327.93      295.69     10.34 o 
  -2   3  18        1.72        1.04      1.81 o 
  -1   3  18       30.72       36.44      3.96 o 
   0   3  18        0.03        1.22      2.53 o 
   1   3  18        0.62        2.70      1.59 o 
   2   3  18        0.33        2.20      1.60 o 
   3   3  18        0.04       -0.07      1.99 o 
  -7   4  18        0.07       -1.39      1.39 o 
  -6   4  18        0.47        0.65      1.97 o 
  -5   4  18        3.09        3.19      2.87 o 
  -4   4  18        7.13        5.85      2.98 o 
  -3   4  18        3.90        5.05      2.19 o 
  -2   4  18       29.38       34.77      4.00 o 
  -1   4  18        2.21       -0.64      3.88 o 
   0   4  18        1.59       -1.68      2.13 o 
   1   4  18       60.53       62.46      5.36 o 
   2   4  18       11.17       17.59      2.63 o 
  -6   5  18        9.87        7.92      2.59 o 
  -5   5  18        0.94        0.55      2.17 o 
  -4   5  18       29.86       36.86      4.26 o 
  -3   5  18      154.08      162.53     19.55 o 
  -2   5  18        5.42        3.75      2.36 o 
  -1   5  18       23.30       27.01      3.81 o 
   0   5  18       92.27       94.72      6.12 o 
  -9   0  19        0.31       -2.40      2.40 o 
  -7   0  19       43.27       63.74      6.86 o 
  -5   0  19       83.20       76.58      6.52 o 
  -3   0  19       19.76       29.63      4.77 o 
  -1   0  19      332.53      340.80     15.77 o 
   1   0  19       22.91       23.61      4.60 o 
   3   0  19      257.34      253.88     14.08 o 
  -9   1  19      106.09      120.47      8.19 o 
  -8   1  19        1.12        1.06      1.92 o 
  -7   1  19        3.16        3.90      2.10 o 
  -6   1  19       17.65       16.13      2.74 o 
  -5   1  19      394.15      394.32     11.97 o 
  -4   1  19      124.13      128.42      5.90 o 
  -3   1  19        4.70        3.24      1.51 o 
  -2   1  19      144.67      169.28      7.09 o 
  -1   1  19      187.89      198.75      6.32 o 
   0   1  19       28.63       34.87      3.74 o 
   1   1  19       32.71       30.70      3.58 o 
   2   1  19        0.82        0.35      3.19 o 
   3   1  19       26.09       36.69      8.42 o 
  -8   2  19       10.01       10.62      4.74 o 
  -7   2  19        2.35        5.61      2.23 o 
  -6   2  19        1.00        2.45      2.42 o 
  -5   2  19       20.15       17.37      2.72 o 
  -4   2  19        8.31        7.09      2.28 o 
  -3   2  19        4.63        4.71      2.04 o 
  -2   2  19       12.28        3.86      3.04 o 
  -1   2  19        7.50       12.72      5.89 o 
   0   2  19        8.00        7.10      1.71 o 
   1   2  19       23.40       27.09      6.19 o 
   2   2  19       53.44       45.43      4.58 o 
  -8   3  19       33.97       40.03      6.16 o 
  -7   3  19       26.40       28.43      4.15 o 
  -6   3  19       86.43       89.43      5.32 o 
  -5   3  19       25.93       33.65      3.97 o 
  -4   3  19      175.19      172.41      7.67 o 
  -3   3  19       16.25       16.03      2.99 o 
  -2   3  19        7.89        7.74      2.46 o 
  -1   3  19       91.58       86.35      5.32 o 
   0   3  19       47.43       51.30      4.67 o 
   1   3  19        1.43       -0.51      1.85 o 
  -6   4  19        0.08       -0.32      1.97 o 
  -5   4  19        0.52        0.73      1.98 o 
  -4   4  19       25.12       27.56      3.71 o 
  -3   4  19      140.12      137.90     11.71 o 
  -2   4  19       24.74       26.69      4.84 o 
  -1   4  19        3.47        4.20      2.81 o 
   0   4  19        2.86        2.19      1.95 o 
  -8   0  20       11.41        8.95      3.60 o 
  -6   0  20        0.08       -1.87      1.91 o 
  -4   0  20       22.35       12.27      3.58 o 
  -2   0  20      365.44      364.93     16.74 o 
   0   0  20       46.79       52.13      6.44 o 
  -8   1  20        4.99        2.13      2.10 o 
  -7   1  20        4.38        1.06      1.85 o 
  -6   1  20        5.49        6.31      2.19 o 
  -5   1  20        5.22        5.56      2.13 o 
  -4   1  20        1.85        2.91      1.87 o 
  -3   1  20       48.67       51.27      4.45 o 
  -2   1  20       11.76       17.58      2.97 o 
  -1   1  20      568.40      567.92     23.65 o 
   0   1  20       10.04       14.66      2.74 o 
   1   1  20        9.10       14.32      2.70 o 
  -7   2  20        0.82       -0.09      1.83 o 
  -6   2  20        9.33       16.30      2.89 o 
  -5   2  20        6.13        3.82      3.07 o 
  -4   2  20        3.06        3.20      2.05 o 
  -3   2  20        8.40        8.67      2.40 o 
  -2   2  20        0.39        1.08      1.82 o 
  -1   2  20       35.42       33.56      3.84 o 
   0   2  20        1.06        4.14      2.07 o 
   1   2  20       46.09       50.31      4.78 o 
  -6   3  20        0.14        0.31      2.98 o 
  -5   3  20       46.43       40.63      4.41 o 
  -4   3  20       37.15       37.21      4.14 o 
  -3   3  20        3.65        6.62      2.40 o 
  -2   3  20       40.41       39.73      4.14 o 
  -1   3  20        0.09       -1.72      1.72 o 
   0   3  20        7.84        8.19      2.53 o 
  -4   4  20       17.64       15.59      4.12 o 
  -3   4  20        5.13        0.52      3.25 o 
  -2   4  20        4.64        8.49      2.59 o 
  -7   0  21        0.36        1.67      2.80 o 
  -5   0  21       81.43       61.80      6.83 o 
  -1   0  21      310.43      343.42     16.57 o 
  -7   1  21        0.03        2.29      2.19 o 
  -6   1  21        0.28       -1.78      1.78 o 
  -5   1  21      141.61      147.87      6.84 o 
  -4   1  21        1.59        4.81      2.73 o 
  -3   1  21       50.52       54.12      6.19 o 
  -2   1  21      136.55      145.18      6.71 o 
  -1   1  21       20.02       28.91      5.39 o 
   0   1  21        0.59        5.68      2.17 o 
  -6   2  21        4.29        4.83      2.37 o 
  -5   2  21       64.06       80.71      7.13 o 
  -4   2  21       14.95       15.01      3.96 o 
  -3   2  21       62.43       66.97      5.23 o 
  -2   2  21        1.78        3.74      2.95 o 
  -1   2  21        5.55        4.55      2.08 o 
  -4   3  21       16.63       18.45      3.36 o 
  -3   3  21       26.15       28.52      7.46 o 
  -4   0  22       13.31       10.49      3.40 o 
  -4   1  22        4.91        7.00      3.64 o 
                                                 
